# Supplementary material for: Quaternary rodents of South Africa: A companion guide for cranio-dental identification
Source: PLoS One. 2023 Nov 28;18(11):e0289812. doi: 10.1371/journal.pone.0289812 (PMC10684104; doi:10.1371/journal.pone.0289812)
Supplement: S1 Table — (XLSX) [file pone.0289812.s004.xlsx]

## Sheet: Feuil1
Species	Genus	ID	Sex	LLTR	Wm1	LUTR	WM1	Repository	Country
Acomys selousi	Acomys	TM23333		3.58	1.06	3.96	1.29	DNMNH	SA
Acomys selousi	Acomys	TM23560		3.84	1.08	4.12	1.31	DNMNH	SA
Acomys selousi	Acomys	TM23559		3.73	1.12	4.01	1.33	DNMNH	SA
Acomys selousi	Acomys	TM23558		3.78	1.08	4.03	1.31	DNMNH	SA
Acomys selousi	Acomys	TM23541		3.77	1.1	4.04	1.32	DNMNH	SA
Acomys selousi	Acomys	TM23834	f	3.54	1.1	3.77	1.28	DNMNH	SA
Acomys selousi	Acomys	TM23388		3.54	1.03	3.86	1.29	DNMNH	SA
Acomys selousi	Acomys	TM23612		3.73	0.98	3.83	1.31	DNMNH	SA
Acomys selousi	Acomys	TM24054		3.7	1.08	4.17	1.32	DNMNH	SA
Acomys selousi	Acomys	TM24056		3.4	1	3.79	1.3	DNMNH	SA
Acomys selousi	Acomys	TM24057		3.64	1	4.04	1.26	DNMNH	SA
Acomys selousi	Acomys	TM24073		3.81	1.07	4.15	1.35	DNMNH	SA
Acomys selousi	Acomys	TM24105		3.72	1.09	4.08	1.37	DNMNH	SA
Acomys subspinosus	Acomys	TM40894	f	3.04	0.86	3.27	1.11	DNMNH	SA
Acomys subspinosus	Acomys	TM40988	m	3.11	0.81	3.24	1.07	DNMNH	SA
Acomys subspinosus	Acomys	TM40989	m	3.24	0.92	3.47	1.1	DNMNH	SA
Acomys subspinosus	Acomys	TM40916	m	3	0.8	3.41	0.99	DNMNH	SA
Acomys subspinosus	Acomys	TM42360	m	3.11	0.88	3.38	1.04	DNMNH	SA
Acomys subspinosus	Acomys	TM42366	f			3.28	0.99	DNMNH	SA
Acomys subspinosus	Acomys	TM40917	m	2.85	0.84	3.14	1.04	DNMNH	SA
Acomys subspinosus	Acomys	TM40987	m	2.96	0.76	3.27	1	DNMNH	SA
Aethomys chrysophilus	Aethomys	JS025	f	5.67	1.71	5.8	1.81	IVB	other
Aethomys chrysophilus	Aethomys	JS028	f	5.73	1.59	5.89	2.02	IVB	other
Aethomys chrysophilus	Aethomys	JS030	m	5.77	1.73	5.74	2.02	IVB	other
Aethomys chrysophilus	Aethomys	JS098	m	5.68	1.71	5.88	1.99	IVB	other
Aethomys chrysophilus	Aethomys	JS099	f	6.07	1.77	6.31	2.13	IVB	other
Aethomys chrysophilus	Aethomys	JS107	m	5.96	1.78	6.1	2.01	IVB	other
Aethomys chrysophilus	Aethomys	JS147		5.95	1.73	5.87	2.07	IVB	other
Aethomys chrysophilus	Aethomys	JS155	f	5.93	1.88	6.02	2.07	IVB	other
Aethomys chrysophilus	Aethomys	M8x0020	f	5.76	1.69	5.88	2.02	IVB	other
Aethomys chrysophilus	Aethomys	M8x0022	f	6.65	1.78	6.46	2.3	IVB	other
Aethomys chrysophilus	Aethomys	M8x0024	f	5.85	1.86	6.2	2.03	IVB	other
Aethomys chrysophilus	Aethomys	M8x0037	m	5.76	1.78	6.1	1.93	IVB	other
Aethomys chrysophilus	Aethomys	M8x0038	f	5.86	1.76	6.09	1.94	IVB	other
Aethomys chrysophilus	Aethomys	M8x0139	f	5.8	1.65	6.08	1.89	IVB	other
Aethomys chrysophilus	Aethomys	M8x0141	f	6.28	1.98	6.55	2.38	IVB	other
Aethomys chrysophilus	Aethomys	M8x0142	m	6.42	2.05	6.63	2.28	IVB	other
Aethomys chrysophilus	Aethomys	M8x0218	m	5.9	1.69	6.26	1.97	IVB	other
Aethomys chrysophilus	Aethomys	M8x0219	m	6.06	1.7	6.19	1.97	IVB	other
Aethomys chrysophilus	Aethomys	M8x0244	m	5.85	1.66	6.12	2.14	IVB	other
Aethomys chrysophilus	Aethomys	M8x0257	f	5.5	1.54	5.91	1.89	IVB	other
Aethomys chrysophilus	Aethomys	MOS09	m	5.61	1.63	6.01	2.05	IVB	other
Aethomys chrysophilus	Aethomys	MOZ001	m	6.24	1.78	6.54	2.07	IVB	other
Aethomys chrysophilus	Aethomys	MOZ003	f	5.67	1.73	6.11	1.93	IVB	other
Aethomys chrysophilus	Aethomys	MOZ007	f	5.69	1.8	6.05	2.11	IVB	other
Aethomys chrysophilus	Aethomys	MOZ054	m	5.92	1.91	6.75	2.07	IVB	other
Aethomys chrysophilus	Aethomys	MOZ057	m	5.08	1.56	5.01	1.7	IVB	other
Aethomys chrysophilus	Aethomys	MOZ082	f	5.61	1.71	6.17	1.9	IVB	other
Aethomys chrysophilus	Aethomys	MOZ083	m	5.68	1.68	5.63	2.09	IVB	other
Aethomys chrysophilus	Aethomys	MOZ294	m	5.83	1.68	6.2	2.02	IVB	other
Aethomys chrysophilus	Aethomys	RS0872	m	6.12	1.78	6.28	1.97	IVB	other
Aethomys chrysophilus	Aethomys	T8x413	m	5.47	1.6	5.75	1.89	IVB	other
Aethomys chrysophilus	Aethomys	T8x486	f	5.78	1.78	6.19	1.94	IVB	other
Aethomys chrysophilus	Aethomys	T8x487	m	5.56	1.62	6.11	1.92	IVB	other
Aethomys chrysophilus	Aethomys	T8x489	m	5.58	1.53	5.95	1.81	IVB	other
Aethomys chrysophilus	Aethomys	T8x527	f	5.42	1.58	5.63	1.94	IVB	other
Aethomys chrysophilus	Aethomys	TM44243	m	5.45	1.58	5.55	1.94	DNMNH	SA
Aethomys chrysophilus	Aethomys	TM44249	m	5.96	1.7	6.15	1.94	DNMNH	SA
Aethomys chrysophilus	Aethomys	TM44287	m	6.06	1.65	6.16	1.91	DNMNH	SA
Aethomys chrysophilus	Aethomys	TM44276	f	5.78	1.62	5.97	1.94	DNMNH	SA
Aethomys chrysophilus	Aethomys	TM44262	m	5.55	1.55	6	1.86	DNMNH	SA
Aethomys chrysophilus	Aethomys	TM44281		5.85	1.62	6.07	1.97	DNMNH	SA
Aethomys chrysophilus	Aethomys	TM44274	f	5.63	1.48	5.94	1.89	DNMNH	SA
Aethomys chrysophilus	Aethomys	TM44284	f	5.73	1.58	6.16	1.71	DNMNH	SA
Aethomys hindei	Aethomys	KE139	m	6.24	1.85	6.25	2.22	IVB	other
Aethomys hindei	Aethomys	KE304	m	6.15	1.83	6.27	2.19	IVB	other
Aethomys hindei	Aethomys	KE797	m	6.56	1.88	6.68	2.24	IVB	other
Aethomys hindei	Aethomys	KE904	f	6.39	1.91	6.56	2.42	IVB	other
Aethomys hindei	Aethomys	KE924	f	6.62	1.93	6.46	2.34	IVB	other
Aethomys ineptus	Aethomys	MOS01	m	5.89	1.78	6.19	2	IVB	other
Aethomys ineptus	Aethomys	TM46902	f			5.34	1.73	DNMNH	SA
Aethomys ineptus	Aethomys	TM46903	f	5.52	1.56	5.56	1.88	DNMNH	SA
Aethomys ineptus	Aethomys	TM46904	f	5.74	1.77	5.58	1.98	DNMNH	SA
Aethomys ineptus	Aethomys	TM46909	m	5.55	1.71	6.06	1.94	DNMNH	SA
Aethomys ineptus	Aethomys	TM46910	f	5.27	1.65	5.48	1.78	DNMNH	SA
Aethomys ineptus	Aethomys	TM46466	f	5.77	1.63	5.93	1.89	DNMNH	SA
Aethomys ineptus	Aethomys	TM46475	f	5.51	1.56	5.64	1.81	DNMNH	SA
Aethomys ineptus	Aethomys	TM46478	f	5.58	1.69	5.92	1.82	DNMNH	SA
Aethomys ineptus	Aethomys	TM46569	f	5.42	1.6	5.86	1.86	DNMNH	SA
Aethomys kaiseri	Aethomys	74-020-M-367	m			7.15	2.32	RMCA	other
Aethomys kaiseri	Aethomys	98.011-M-1555		6.15	1.71	6.29	2.13	RMCA	other
Aethomys kaiseri	Aethomys	74-020-M-431	f	7.06	2.26	7.13	2.39	RMCA	other
Aethomys kaiseri	Aethomys	74-020-M-427	f	6.73	2.1	7.04	2.32	RMCA	other
Aethomys nyikae	Aethomys	RS0751	f	6.19	1.89	6.48	2.21	IVB	other
Aethomys nyikae	Aethomys	RS0752	f	5.93	1.78	6.18	2.08	IVB	other
Aethomys nyikae	Aethomys	RS0754	m	6.32	1.91	6.54	2.22	IVB	other
Aethomys nyikae	Aethomys	RS0813	m	5.81	1.89	6.3	2.07	IVB	other
Aethomys nyikae	Aethomys	RS0814	f	6.35	1.97	6.7	2.25	IVB	other
Bathyergus janetta	Bathyergus	TM543		9.39	3.04	8.09	3.03	DNMNH	SA
Bathyergus janetta	Bathyergus	TM39304	f	9.34	2.9	LAL8,79	WAL2,98	DNMNH	SA
Bathyergus janetta	Bathyergus	TM39305	f	9.51	2.71	8.77		DNMNH	SA
Bathyergus janetta	Bathyergus	TM39306	f	9.1	2.69	8.74	2.7	DNMNH	SA
Bathyergus janetta	Bathyergus	TM39307	m	8.92	2.43	8.08	2.66	DNMNH	SA
Bathyergus janetta	Bathyergus	TM39337	f	8.8	2.71	8.74	2.78	DNMNH	SA
Bathyergus janetta	Bathyergus	TM39338	f	9.14	2.74	8.69	2.79	DNMNH	SA
Bathyergus janetta	Bathyergus	TM39332	m	9.52	2.96	8.97	3.06	DNMNH	SA
Bathyergus janetta	Bathyergus	TM39340	m	10.46	3.16	9.49	3.75	DNMNH	SA
Bathyergus suillus	Bathyergus	TM2162	f					DNMNH	SA
Bathyergus suillus	Bathyergus	TM2163	f		4.74	12.68	3.66	DNMNH	SA
Bathyergus suillus	Bathyergus	TM2161	m	13.13	3.82	12.38	3.88	DNMNH	SA
Bathyergus suillus	Bathyergus	TM530	m	12.61	4.14	11.42	4.57	DNMNH	SA
Bathyergus suillus	Bathyergus	TM523		13.51	4.35	12.13	4.53	DNMNH	SA
Bathyergus suillus	Bathyergus	TM524		12.98	3.9	12.69	4.37	DNMNH	SA
Bathyergus suillus	Bathyergus	TM534		12.74	3.63	12.55	4.24	DNMNH	SA
Bathyergus suillus	Bathyergus	TM2165	f	12.09	3.88	12.76	4.49	DNMNH	SA
Bathyergus suillus	Bathyergus	TM2166	m	10.81	3.81	10.5	3.68	DNMNH	SA
Bathyergus suillus	Bathyergus	TM2164	f	11.61	4.09	10.49	4.01	DNMNH	SA
Bathyergus suillus	Bathyergus	TM537		12.91	4.2	11.09		DNMNH	SA
Bathyergus suillus	Bathyergus	TM539	f	12.16	3.55	11.21	3.87	DNMNH	SA
Cricetomys ansorgei	Cricetomys	TM30736		10.27	2.97	10.88	3.21	DNMNH	SA
Cricetomys ansorgei	Cricetomys	TM13954		10.66	2.92	11.37	3.21	DNMNH	SA
Cricetomys ansorgei	Cricetomys	TM25639	f	11.12	3.09	11.56	3.58	DNMNH	SA
Cricetomys emini	Cricetomys	82-11-M-18	m	11.48	2.87	11.06	3.05	RMCA	other
Cricetomys emini	Cricetomys	382-11-M-18	m	10.73	3.03	10.4	3.15	RMCA	other
Cricetomys emini	Cricetomys	RC10186		9.89	2.86	9.9	3.02	RMCA	other
Cricetomys emini	Cricetomys	RC1597		11.05	3.18	11.17	3.44	RMCA	other
Cryptomys hottentotus	Cryptomys	TM13027		6.32	2.06	6.39	2.32	DNMNH	SA
Cryptomys hottentotus	Cryptomys	TM13030		6.5	1.98	6.57	2.1	DNMNH	SA
Cryptomys hottentotus	Cryptomys	TM13031		5.88	2.01	6.56	1.94	DNMNH	SA
Cryptomys hottentotus	Cryptomys	TM13418		6.8	1.87	6.19	2.03	DNMNH	SA
Cryptomys hottentotus	Cryptomys	TM13032		6.1	2.22	6.59	2.34	DNMNH	SA
Cryptomys hottentotus	Cryptomys	TM13036		6.44	1.74	6.28	2.04	DNMNH	SA
Cryptomys hottentotus	Cryptomys	TM13037		6.36	1.84	6.43	2.24	DNMNH	SA
Cryptomys hottentotus	Cryptomys	TM13028		5.89	1.9	5.88	2.04	DNMNH	SA
Cryptomys hottentotus	Cryptomys	TM13033		6.04	1.93	6.31	2.03	DNMNH	SA
Cryptomys hottentotus	Cryptomys	TM3486		5.14	1.84	5.19	2.17	DNMNH	SA
Cryptomys hottentotus	Cryptomys	TM3419		6.13	1.93	6.37	1.87	DNMNH	SA
Dasymys capensis	Dasymys	TM7457		7.92	2.63	7.81	2.82	DNMNH	SA
Dasymys capensis	Dasymys	TM12873		7.91	2.41	7.69	2.67	DNMNH	SA
Dasymys capensis	Dasymys	TM26265	f		2.31		2.81	DNMNH	SA
Dasymys capensis	Dasymys	TM26274	f	8.13	2.47	7.49	2.8	DNMNH	SA
Dasymys capensis	Dasymys	TM26338	f	7.91	2.54	7.58	2.73	DNMNH	SA
Dasymys incomtus	Dasymys	MNHN-ZM-MO-1953-851	m	6.94	1.8	6.8	2.1	MNHN	SA
Dasymys incomtus	Dasymys	MNHN-ZM-MO-1953-852	m	6.73	2.14	6.92	2.5	MNHN	SA
Dasymys incomtus	Dasymys	MNHN-ZM-MO-1995-1553	f	6.36	1.93	7	2.3	MNHN	SA
Dasymys incomtus	Dasymys	TM8936		7.54	2.37	7.69	2.69	DNMNH	SA
Dasymys incomtus	Dasymys	TM31767		7.55	2.39	8.26	2.65	DNMNH	SA
Dasymys incomtus	Dasymys	TM31797		7.6	2.5	7.95	2.58	DNMNH	SA
Dasymys incomtus	Dasymys	TM31780		7.51	2.39	8.29	2.62	DNMNH	SA
Dasymys incomtus	Dasymys	TM38896	f	7.55	2.44	7.58	2.61	DNMNH	SA
Dasymys incomtus	Dasymys	TM41968		7.59	2.5	8.01	2.58	DNMNH	SA
Dasymys robertsi	Dasymys	TM30639		7.6	2.22	7.43	2.51	DNMNH	SA
Dasymys robertsi	Dasymys	TM29940		7.45	2.27	7.36	2.63	DNMNH	SA
Dasymys robertsi	Dasymys	TM29277		6.87	2.16	7.6	2.56	DNMNH	SA
Dasymys robertsi	Dasymys	TM29928		7.75	2.36			DNMNH	SA
Dasymys robertsi	Dasymys	TM29929		8.06	2.25	7.62	2.66	DNMNH	SA
Dasymys robertsi	Dasymys	TM29930		7.18	2.31	7.65		DNMNH	SA
Dasymys robertsi	Dasymys	TM29937		7.05	2.19			DNMNH	SA
Dasymys robertsi	Dasymys	TM29938		7.78	2.22	7.5	2.65	DNMNH	SA
Dasymys robertsi	Dasymys	TM29939		8.11	2.25	7.37	2.62	DNMNH	SA
Dasymys robertsi	Dasymys	TM211		7.41	2.33	7.45	2.51	DNMNH	SA
Dasymys robertsi	Dasymys	TM212		7.47	2.27	7.49	2.58	DNMNH	SA
Dasymys robertsi	Dasymys	TM213		7.16	2.33	7.49	2.45	DNMNH	SA
Dasymys robertsi	Dasymys	TM214		7.77	2.31	7.92	2.57	DNMNH	SA
Dasymys robertsi	Dasymys	TM215		7.24	2.35	7.43	2.61	DNMNH	SA
Dasymys robertsi	Dasymys	TM216		7.52	2.38	7.6	2.43	DNMNH	SA
Dasymys robertsi	Dasymys	TM217		7.87	2.23	7.42	2.51	DNMNH	SA
Dasymys robertsi	Dasymys	TM218		7.63	2.29	7.52	2.52	DNMNH	SA
Dasymys robertsi	Dasymys	TM220		8.37	2.22	7.65	2.59	DNMNH	SA
Dendromus melanotis	Dendromus	MNHN-ZM-MO-1991-2264	f			3.17	0.88	MNHN	SA
Dendromus melanotis	Dendromus	MNHN-ZM-MO-1962-1167		2.66	0.8	2.88	0.93	MNHN	SA
Dendromus melanotis	Dendromus	MNHN-ZM-MO-1962-1170		2.53	0.77	2.81	0.85	MNHN	SA
Dendromus melanotis	Dendromus	MNHN-ZM-MO-1962-1169		2.53	0.74	2.92	0.84	MNHN	SA
Dendromus melanotis	Dendromus	MNHN-ZM-MO-1972-246	f	3.02	0.81	3.14	1.01	MNHN	SA
Dendromus melanotis	Dendromus	TM25617	f	2.63	0.78	3.15	0.96	DNMNH	SA
Dendromus melanotis	Dendromus	TM19423		2.53	0.76	2.8	0.89	DNMNH	SA
Dendromus melanotis	Dendromus	TM24444		2.93	0.79	3.12	0.97	DNMNH	SA
Dendromus melanotis	Dendromus	TM28178		2.52	0.78	2.96	0.92	DNMNH	SA
Dendromus melanotis	Dendromus	TM29520		2.51	0.77	3.05	0.86	DNMNH	SA
Dendromus melanotis	Dendromus	TM30112		2.67	0.76	2.96	0.88	DNMNH	SA
Dendromus melanotis	Dendromus	TM30113		2.57	0.78	2.88	0.8	DNMNH	SA
Dendromus melanotis	Dendromus	TM30114		2.88	0.8	3.14	0.92	DNMNH	SA
Dendromus melanotis	Dendromus	TM41449	f	2.57	0.78	2.91	0.86	DNMNH	SA
Dendromus melanotis	Dendromus	TM25683		2.92	0.77	2.72	0.92	DNMNH	SA
Dendromus melanotis	Dendromus	TM25684				2.92	0.96	DNMNH	SA
Dendromus melanotis	Dendromus	TM25680		2.55	0.74		n	DNMNH	SA
Dendromus melanotis	Dendromus	TM25682		2.68	0.81	3.27	0.97	DNMNH	SA
Dendromus melanotis	Dendromus	TM27650	f	2.84	0.79	3.16	0.91	DNMNH	SA
Dendromus melanotis	Dendromus	TM27765		2.61	0.78	3.08	0.95	DNMNH	SA
Dendromus melanotis	Dendromus	TM45729	f	2.56	0.76	2.92	0.9	DNMNH	SA
Dendromus melanotis	Dendromus	TM45487	m	2.69	0.76	3.01	0.91	DNMNH	SA
Dendromus melanotis	Dendromus	TM16765	m	2.73	0.77	3.03	0.93	DNMNH	SA
Dendromus melanotis	Dendromus	TM45116	m	2.87	0.75	3.21	0.91	DNMNH	SA
Dendromus melanotis	Dendromus	TM44746	m	2.67	0.84	3.05	0.98	DNMNH	SA
Dendromus melanotis	Dendromus	TM44033	f	2.92	0.94	3.28	1	DNMNH	SA
Dendromus melanotis	Dendromus	TM41304	m	2.6	0.78	2.97	0.96	DNMNH	SA
Dendromus mesomelas	Dendromus	97.021-M-1166	f	2.92	0.8	3.21	0.98	RMCA	SA
Dendromus mesomelas	Dendromus	97.021-M-1157	f	2.85	0.76	3.1	0.93	RMCA	SA
Dendromus mesomelas	Dendromus	97.021-M-1167	f	2.94	0.8	3.26	0.92	RMCA	SA
Dendromus mesomelas	Dendromus	97.021-M-1158	f	2.85	0.78	3.17	0.91	RMCA	SA
Dendromus mesomelas	Dendromus	97.021-M-1148	m	2.96	0.8	3.34	0.93	RMCA	SA
Dendromus mesomelas	Dendromus	97.021-M-1168	m	2.96	0.78	3.36	0.96	RMCA	SA
Dendromus mesomelas	Dendromus	MNHN-ZM-MO-1962-1168		2.86	0.81	3.23	0.96	MNHN	SA
Dendromus mesomelas	Dendromus	MNHN-ZM-MO-1911-512		2.78	0.77	3.14	0.9	MNHN	SA
Dendromus mesomelas	Dendromus	MNHN-ZM-MO-1911-510		2.81	0.74	3.12	0.94	MNHN	SA
Dendromus mesomelas	Dendromus	MNHN-ZM-MO-1911-513		2.77	0.78			MNHN	SA
Dendromus mesomelas	Dendromus	MNHN-ZM-MO-1962-1166		2.86	0.79	3.08	0.96	MNHN	SA
Dendromus mesomelas	Dendromus	TM24441		2.95	0.87			DNMNH	SA
Dendromus mesomelas	Dendromus	TM24442		2.95	0.87	3.36	1.07	DNMNH	SA
Dendromus mesomelas	Dendromus	TM24443				3.36	1.11	DNMNH	SA
Dendromus mesomelas	Dendromus	TM24445		3.12	0.82	3.27	0.99	DNMNH	SA
Dendromus mesomelas	Dendromus	TM24449				3.19	1.06	DNMNH	SA
Dendromus mesomelas	Dendromus	TM29395		3.17	0.83	3.41	1	DNMNH	SA
Dendromus mesomelas	Dendromus	TM39161		3.1	0.84	3.32		DNMNH	SA
Dendromus mystacalis	Dendromus	TM25687		2.84	0.89	3.28	1.02	DNMNH	SA
Dendromus mystacalis	Dendromus	TM38796	f	2.81	0.82	3.23	0.92	DNMNH	SA
Dendromus mystacalis	Dendromus	TM24766		2.76	0.8	3.31	0.97	DNMNH	SA
Dendromus mystacalis	Dendromus	TM159		2.62	0.64	2.85	0.88	DNMNH	SA
Dendromus mystacalis	Dendromus	TM160		2.88	0.78	3.13	0.93	DNMNH	SA
Dendromus mystacalis	Dendromus	TM161		2.76	0.81	3.05	0.98	DNMNH	SA
Dendromus mystacalis	Dendromus	TM1615		2.65	0.74	3.01	0.9	DNMNH	SA
Dendromus mystacalis	Dendromus	TM4374		2.8	0.78	3.18	0.94	DNMNH	SA
Dendromus mystacalis	Dendromus	TM1616					0.95	DNMNH	SA
Dendromus mystacalis	Dendromus	TM9974		2.98	0.76	3.02	1.01	DNMNH	SA
Dendromus mystacalis	Dendromus	TM17034		2.84	0.81	3.19	0.98	DNMNH	SA
Dendromus mystacalis	Dendromus	TM20080	f	2.85	0.77	3.17	0.9	DNMNH	SA
Dendromus mystacalis	Dendromus	TM20081	m	2.83	0.74	3.19	0.9	DNMNH	SA
Dendromus mystacalis	Dendromus	TM20098	f	3.03	0.76	2.99	0.94	DNMNH	SA
Dendromus mystacalis	Dendromus	TM20134	m	2.93	0.7	3	0.99	DNMNH	SA
Dendromus mystacalis	Dendromus	TM20143	f	2.58	0.7	2.97	0.92	DNMNH	SA
Dendromus mystacalis	Dendromus	TM20166	m	2.61	0.73	2.96	0.99	DNMNH	SA
Dendromus mystacalis	Dendromus	TM24000		2.98	0.82	3.27	0.95	DNMNH	SA
Dendromus mystacalis	Dendromus	TM20255	m	2.9	0.88	3.1	0.96	DNMNH	SA
Dendromus mystacalis	Dendromus	TM23999		2.94	0.81	3.26	0.97	DNMNH	SA
Dendromus mystacalis	Dendromus	TM23998		3.09	0.83	3.46	1	DNMNH	SA
Dendromus mystacalis	Dendromus	TM46618	f	2.95	0.81	3.26	1.02	DNMNH	SA
Dendromus nyikae	Dendromus	VM135	f	2.81	0.79	3.07	0.94	IVB	other
Dendromus nyikae	Dendromus	VM205	m	2.77	0.71	3.12	0.94	IVB	other
Dendromus nyikae	Dendromus	TM24595		3.03	0.86	3.36	1.03	DNMNH	other
Dendromus nyikae	Dendromus	TM34625		2.98	0.9	3.26	1	DNMNH	other
Dendromus nyikae	Dendromus	TM29861		2.65	0.75	3.31	1	DNMNH	other
Desmodillus auricularis	Desmodillus	MNHN-ZM-MO-1936-1540	m	4.06	1.38	4.49	1.51	MNHN	SA
Desmodillus auricularis	Desmodillus	MNHN-ZM-MO-1929-461	m	4.16	1.43	4.53	1.95	MNHN	SA
Desmodillus auricularis	Desmodillus	MNHN-ZM-MO-1983-814	f	4.13	1.41	4.59	1.48	MNHN	SA
Desmodillus auricularis	Desmodillus	TM36674	f	4.52	1.43	4.95	1.71	DNMNH	SA
Desmodillus auricularis	Desmodillus	TM39339	f	4.25	1.42	4.32	1.59	DNMNH	SA
Desmodillus auricularis	Desmodillus	TM39367	m	4.19	1.44	4.44	1.54	DNMNH	SA
Desmodillus auricularis	Desmodillus	TM39366	f	4.2	1.5	4.44	1.56	DNMNH	SA
Desmodillus auricularis	Desmodillus	TM39356	m	4.01	1.4	4.26	1.5	DNMNH	SA
Desmodillus auricularis	Desmodillus	TM39358	f	4.22	1.42	4.4	1.53	DNMNH	SA
Desmodillus auricularis	Desmodillus	TM39365	f	4.13	1.38	4.18	1.44	DNMNH	SA
Fukomys damarensis	Fukomys	TM4042		6.45	1.97	6.56	2.33	DNMNH	SA
Fukomys damarensis	Fukomys	TM4043		6.89	2.16	7.07	2.39	DNMNH	SA
Fukomys damarensis	Fukomys	TM17304		6.69	2.29	7.7	2.68	DNMNH	SA
Fukomys damarensis	Fukomys	TM4045		6.5	2.06	6.56	2.42	DNMNH	SA
Fukomys damarensis	Fukomys	TM17329		6.36	2	6.66	2.41	DNMNH	SA
Fukomys damarensis	Fukomys	TM17303		6.24	2.15	6.6	2.47	DNMNH	SA
Fukomys damarensis	Fukomys	TM17331		6.32	2.32	6.88	2.44	DNMNH	SA
Fukomys damarensis	Fukomys	TM17302		6.61	2.1	6.6	2.32	DNMNH	SA
Fukomys damarensis	Fukomys	TM16927		6.34	1.96	6.63	2.48	DNMNH	SA
Fukomys damarensis	Fukomys	TM17300		6.23	2.08		2.47	DNMNH	SA
Fukomys damarensis	Fukomys	TM17301		6.42	2.07	6.98	2.52	DNMNH	SA
Fukomys damarensis	Fukomys	TM17328		6.32	2.03	6.58	2.45	DNMNH	SA
Georychus capensis	Georychus	MNHN-ZM-MO-1988-11	f	7.89	2.22	8.2	2.64	MNHN	SA
Georychus capensis	Georychus	MNHN-ZM-2007-158				7.26	2.41	MNHN	SA
Georychus capensis	Georychus	MNHN-ZM-MO-1988-107	f	7.83	2.16	7.91	2.79	MNHN	SA
Georychus capensis	Georychus	TM552				8.08	2.92	DNMNH	SA
Georychus capensis	Georychus	TM9144		7.45	1.95	6.69	2.94	DNMNH	SA
Georychus capensis	Georychus	TM28393		8.31	2.91	7.8	2.42	DNMNH	SA
Georychus capensis	Georychus	TM18950		7.1	2.44	7.88	2.32	DNMNH	SA
Georychus capensis	Georychus	TM12818		7.92	2.68	7.8	3	DNMNH	SA
Georychus capensis	Georychus	TM29756		8.15	2.75	8.32	2.78	DNMNH	SA
Georychus capensis	Georychus	TM9145		7.9	2.02	7.47	2.5	DNMNH	SA
Georychus capensis	Georychus	TM2182		7.78	2.39	6.95	2.57	DNMNH	SA
Georychus capensis	Georychus	TM39875		8.64	2.92	7.52	3.11	DNMNH	SA
Geosciurus inauris	Geosciurus	TM16315	f	11.86	3.11	10.62	4.09	DNMNH	SA
Geosciurus inauris	Geosciurus	TM18941		11.75	3.27	10.55	4.03	DNMNH	SA
Geosciurus inauris	Geosciurus	TM16313	f	12.12	3.17	10.83	3.98	DNMNH	SA
Geosciurus inauris	Geosciurus	TM15143	f	11.89	3	11.25	3.81	DNMNH	SA
Geosciurus inauris	Geosciurus	TM18942		11.54	3.11	10.17	3.78	DNMNH	SA
Geosciurus inauris	Geosciurus	TM30180		11.33	3.1	10.33	3.76	DNMNH	SA
Geosciurus inauris	Geosciurus	TM18938		11.77	3.08	10.71	3.9	DNMNH	SA
Geosciurus inauris	Geosciurus	TM38651	f	12.49	3.73	11.5	4.32	DNMNH	SA
Geosciurus inauris	Geosciurus	TM38652	m	11.45	3.38	11.48	3.87	DNMNH	SA
Geosciurus inauris	Geosciurus	TM18939		11.57	3.07	10.78	4.2	DNMNH	SA
Geosciurus inauris	Geosciurus	TM38447		11.65	3.41	10.79	4.34	DNMNH	SA
Geosciurus inauris	Geosciurus	TM16314	f	12.48	3.74	10.93	4.71	DNMNH	SA
Geosciurus inauris	Geosciurus	TM18940		11.97	3.06	11.08	3.73	DNMNH	SA
Geosciurus inauris	Geosciurus	TM38457		11.95	3.87	10.8	4.73	DNMNH	SA
Geosciurus inauris	Geosciurus	TM38118		11.86	3.53	10.69	4.52	DNMNH	SA
Geosciurus inauris	Geosciurus	TM38448		12.18	3.47	10.45	4.26	DNMNH	SA
Geosciurus inauris	Geosciurus	TM15145		11.43	3.08	10.32	4.19	DNMNH	SA
Geosciurus princeps	Geosciurus	TM9756		12.63	3.49	11.84	4.28	DNMNH	SA
Geosciurus princeps	Geosciurus	TM8344	f	12.83	3.58	11.68	4.43	DNMNH	SA
Geosciurus princeps	Geosciurus	TM38117		11.72	3.18	10.69	3.88	DNMNH	SA
Geosciurus princeps	Geosciurus	TM38440		12.51	3.23	11.02	4.02	DNMNH	SA
Geosciurus princeps	Geosciurus	TM38442		12.13	3.21	11.09	3.97	DNMNH	SA
Geosciurus princeps	Geosciurus	TM11527		13.29	3.51	11.75	4.52	DNMNH	SA
Geosciurus princeps	Geosciurus	TM11528		12.79	3.43	11.7	4.3	DNMNH	SA
Geosciurus princeps	Geosciurus	TM11531		12.98	3.7	11.51	4.05	DNMNH	SA
Geosciurus princeps	Geosciurus	TM11530		12.12	3.22	11.01	4.16	DNMNH	SA
Geosciurus princeps	Geosciurus	TM11532		12.65	3.39	10.91	4.25	DNMNH	SA
Geosciurus princeps	Geosciurus	TM6327		13.09	3.76	11.87	4.46	DNMNH	SA
Geosciurus princeps	Geosciurus	TM8346		11.69	3.2	10.46	3.58	DNMNH	SA
Geosciurus princeps	Geosciurus	TM8348		11.67	3.46	11.01	3.14	DNMNH	SA
Geosciurus princeps	Geosciurus	TM8345		12.09	3.34	11.27	4.23	DNMNH	SA
Geosciurus princeps	Geosciurus	TM38458		12.31	3.31	10.97	4.08	DNMNH	SA
Gerbilliscus afra	Gerbilliscus	TM21634		6.4	2.23	6.51	2.24	DNMNH	SA
Gerbilliscus afra	Gerbilliscus	TM21633		6.48	2.3	6.43	2.4	DNMNH	SA
Gerbilliscus afra	Gerbilliscus	TM21635		6.54	2.12	6.36	2.4	DNMNH	SA
Gerbilliscus afra	Gerbilliscus	TM21638	m	6.61	2.12	6.34	2.3	DNMNH	SA
Gerbilliscus afra	Gerbilliscus	TM21639	f	5.85	2.15	6.19	2.26	DNMNH	SA
Gerbilliscus afra	Gerbilliscus	TM21640	f	6.23	2.25	6.44	2.38	DNMNH	SA
Gerbilliscus afra	Gerbilliscus	TM21641	m	6.14	2.14	6.37	2.2	DNMNH	SA
Gerbilliscus afra	Gerbilliscus	TM21642		6.22	2.14	6.27	2.34	DNMNH	SA
Gerbilliscus afra	Gerbilliscus	TM21643		6.63	2.22	6.54	2.38	DNMNH	SA
Gerbilliscus afra	Gerbilliscus	TM21644		6.4	2.19	6.03	2.33	DNMNH	SA
Gerbilliscus brantsii	Gerbilliscus	TM27725	m	6.32	2.4	6.42	2.48	DNMNH	SA
Gerbilliscus brantsii	Gerbilliscus	TM27747	m	5.83	2.29	6.96	2.36	DNMNH	SA
Gerbilliscus brantsii	Gerbilliscus	TM27750		6.3	2.45	6.86	2.43	DNMNH	SA
Gerbilliscus brantsii	Gerbilliscus	TM27751	f	5.83	2.3	5.97	2.45	DNMNH	SA
Gerbilliscus brantsii	Gerbilliscus	TM27755	m	6.14	2.26	6.31	2.39	DNMNH	SA
Gerbilliscus brantsii	Gerbilliscus	TM29279	f	6.78	2.52	6.5	2.48	DNMNH	SA
Gerbilliscus brantsii	Gerbilliscus	TM27756	f	6.39	2.47			DNMNH	SA
Gerbilliscus brantsii	Gerbilliscus	TM36662	m	6.81	2.18	6.56	2.47	DNMNH	SA
Gerbilliscus brantsii	Gerbilliscus	TM37504		6.4	2.36	7.01	2.06	DNMNH	SA
Gerbilliscus brantsii	Gerbilliscus	TM37503	m	6.73	2.5	6.88	2.59	DNMNH	SA
Gerbilliscus kempi	Gerbilliscus	73.018-M-0283	m	6.55	2.39	7.38	2.55	RMCA	other
Gerbilliscus kempi	Gerbilliscus	73.013-M-0954		6.3	2.11	6.4	2.35	RMCA	other
Gerbilliscus kempi	Gerbilliscus	97-078-M-0635	f	6.72	2.16	6.65	2.36	RMCA	other
Gerbilliscus kempi	Gerbilliscus	97-078-M-0634	m	5.78	1.98	5.95	2.17	RMCA	other
Gerbilliscus leucogaster	Gerbilliscus	JS105	f	6.74	2.37	6.54	2.36	IVB	other
Gerbilliscus leucogaster	Gerbilliscus	JS159	m	6.04	2.29	6.23	2.39	IVB	other
Gerbilliscus leucogaster	Gerbilliscus	MOS15	m	5.58	2.04	5.64	2.23	IVB	other
Gerbilliscus leucogaster	Gerbilliscus	MOS16	m	5.32	1.81	5.45	1.98	IVB	other
Gerbilliscus leucogaster	Gerbilliscus	MOS17	f	5.59	1.9	6.1	2.05	IVB	other
Gerbilliscus leucogaster	Gerbilliscus	M8x3111	f	5.94	2.15	5.82	2.17	IVB	other
Gerbilliscus leucogaster	Gerbilliscus	TA427	f	5.95	2.2	5.88	2.44	IVB	other
Gerbilliscus leucogaster	Gerbilliscus	VM002	m	5.87	2.19	5.82	2.4	IVB	other
Gerbilliscus leucogaster	Gerbilliscus	VM262	m	6.06	2.38	6.45	2.48	IVB	other
Gerbilliscus leucogaster	Gerbilliscus	VM263	m	5.91	2.27	5.98	2.31	IVB	other
Gerbilliscus leucogaster	Gerbilliscus	RS0887	m	6.61	2.19	6.65	2.32	IVB	other
Gerbilliscus leucogaster	Gerbilliscus	RS0888	f	5.9	2.24	6.2	2.23	IVB	other
Gerbilliscus leucogaster	Gerbilliscus	RS0890	f	5.87	2.17	5.76	2.18	IVB	other
Gerbilliscus leucogaster	Gerbilliscus	RS0897	m	6.19	2.35	6.2	2.3	IVB	other
Gerbilliscus leucogaster	Gerbilliscus	RS0900	f	5.96	2.14	6.02	2.51	IVB	other
Gerbilliscus leucogaster	Gerbilliscus	RS0909	m	5.87	2.04	6.09	2.3	IVB	other
Gerbilliscus leucogaster	Gerbilliscus	RS0910	m	5.38	2.19	5.95	2.52	IVB	other
Gerbilliscus leucogaster	Gerbilliscus	RS0917	m	5.36	2	5.61	2.11	IVB	other
Gerbilliscus leucogaster	Gerbilliscus	RS0918	f	5.42	1.94	5.48	2.05	IVB	other
Gerbilliscus leucogaster	Gerbilliscus	RS1045	m	5.83	2.26	6.04	2.36	IVB	other
Gerbilliscus leucogaster	Gerbilliscus	RS1176	f	6.11	2.44	6.74	2.41	IVB	other
Gerbilliscus leucogaster	Gerbilliscus	RS1177	m	6.44	2.34	6.22	2.33	IVB	other
Gerbilliscus leucogaster	Gerbilliscus	RS1178	f	6	2.43	6.25	2.37	IVB	other
Gerbilliscus leucogaster	Gerbilliscus	RS1179	f	6.23	2.32	6.37	2.44	IVB	other
Gerbilliscus leucogaster	Gerbilliscus	RS1184	m	6.35	2.21	6.69	2.3	IVB	other
Gerbilliscus leucogaster	Gerbilliscus	RS1185	f	6.12	2.45	6.19	2.47	IVB	other
Gerbilliscus leucogaster	Gerbilliscus	RS1239	f	5.73	2.12	5.76	2.32	IVB	other
Gerbilliscus leucogaster	Gerbilliscus	RS1612	m	5.97	2.03	6.21	2.16	IVB	other
Gerbilliscus nigricaudus	Gerbilliscus	a6.021-M-1719	m	6.51	2.17	6.94	2.37	RMCA	other
Gerbilliscus nigricaudus	Gerbilliscus	a6.021-M-1724	f	6.61	2.14	6.63	2.3	RMCA	other
Gerbilliscus nigricaudus	Gerbilliscus	a6.021-M-1725	f	6.57	2.31	6.92	2.45	RMCA	other
Gerbilliscus robustus	Gerbilliscus	ETH0031	f	5.65	1.87	5.71	2.08	IVB	other
Gerbilliscus robustus	Gerbilliscus	ETH0035	m	5.96	2.01	6.49	2.17	IVB	other
Gerbilliscus robustus	Gerbilliscus	ETH0064	f	5.63	1.97			IVB	other
Gerbilliscus robustus	Gerbilliscus	ETH0065	f	5.75	1.97	6.14	2.11	IVB	other
Gerbillurus paeba	Gerbillurus	TM32626		3.98	1.26	4.47	1.43	DNMNH	SA
Gerbillurus paeba	Gerbillurus	TM32627		3.93	1.32	3.98	1.44	DNMNH	SA
Gerbillurus paeba	Gerbillurus	TM32628	m	4.04	1.33	3.83	1.49	DNMNH	SA
Gerbillurus paeba	Gerbillurus	TM32632	m	3.77	1.24	4.07	1.55	DNMNH	SA
Gerbillurus paeba	Gerbillurus	TM32633		3.98	1.3	3.93	1.46	DNMNH	SA
Gerbillurus paeba	Gerbillurus	TM32636	f	3.76	1.38	4.19	1.56	DNMNH	SA
Gerbillurus paeba	Gerbillurus	TM32625				4.08	1.44	DNMNH	SA
Gerbillurus paeba	Gerbillurus	TM32624		3.78	1.28	3.7	1.48	DNMNH	SA
Gerbillurus paeba	Gerbillurus	TM32623		4.08	1.39	4.29	1.52	DNMNH	SA
Gerbillurus paeba	Gerbillurus	TM32599	f	4.08	1.35	3.97	1.53	DNMNH	SA
Gerbillurus paeba	Gerbillurus	TM32585	f	3.99	1.3	4.2	1.44	DNMNH	SA
Gerbillurus paeba	Gerbillurus	TM32573	m	3.88	1.23	3.83	1.42	DNMNH	SA
Gerbillurus paeba	Gerbillurus	TM32622		3.91	1.29	4.08	1.47	DNMNH	SA
Gerbillurus paeba	Gerbillurus	TM32621		4.02	1.23	3.88	1.4	DNMNH	SA
Gerbillurus paeba	Gerbillurus	TM32620		3.87	1.22	3.96	1.39	DNMNH	SA
Gerbillurus paeba	Gerbillurus	TM32619		3.64	1.27	3.88	1.45	DNMNH	SA
Gerbillurus paeba	Gerbillurus	TM32618		4.07	1.35	4.07	1.45	DNMNH	SA
Gerbillurus paeba	Gerbillurus	TM32601	m	4.25	1.44	4.16	1.5	DNMNH	SA
Gerbillurus paeba	Gerbillurus	TM32600	f	3.73	1.18	3.72	1.32	DNMNH	SA
Gerbillurus paeba	Gerbillurus	TM32559	m	4.17	1.33	4.28	1.44	DNMNH	SA
Gerbillurus vallinus	Gerbillurus	TM32581	f	4.41	1.44	4.39	1.6	DNMNH	SA
Gerbillurus vallinus	Gerbillurus	TM32578	f	4.2	1.35	4.14	1.52	DNMNH	SA
Gerbillurus vallinus	Gerbillurus	TM32580	m	4.33	1.52	4.34	1.63	DNMNH	SA
Gerbillurus vallinus	Gerbillurus	TM32577	f	3.93	1.35	4.3	1.47	DNMNH	SA
Gerbillurus vallinus	Gerbillurus	TM32579	f	4.36	1.4	4.38	1.54	DNMNH	SA
Gerbillurus vallinus	Gerbillurus	TM3275	m	4.05	1.39	4.15	1.53	DNMNH	SA
Gerbillurus vallinus	Gerbillurus	TM32586	m	4.13	1.37	4.25	1.53	DNMNH	SA
Gerbillurus vallinus	Gerbillurus	TM32576		4.03	1.42	4.23	1.47	DNMNH	SA
Gerbillurus vallinus	Gerbillurus	TM32587	m	4.27	1.39	4.12	1.29	DNMNH	SA
Gerbillurus vallinus	Gerbillurus	TM32558	m	4.3	1.37	3.97	1.47	DNMNH	SA
Gerbillurus vallinus	Gerbillurus	TM32596	f	4.22	1.4	4.11	1.51	DNMNH	SA
Gerbillurus vallinus	Gerbillurus	TM32595	m	4.32	1.4	4.44	1.59	DNMNH	SA
Gerbillurus vallinus	Gerbillurus	TM32594	m	4.17	1.48	4.2	1.39	DNMNH	SA
Grammomys cometes	Grammomys	TM40884	f	4.88	1.47	5.02	1.75	DNMNH	SA
Grammomys cometes	Grammomys	TM40443	f	4.51	1.48	4.6	1.52	DNMNH	SA
Grammomys cometes	Grammomys	TM7752		5.01	1.4	4.91	1.51	DNMNH	SA
Grammomys cometes	Grammomys	TM40467	f	4.73	1.51	4.59	1.45	DNMNH	SA
Grammomys cometes	Grammomys	TM40794	m	4.4	1.24	4.38	1.48	DNMNH	SA
Grammomys cometes	Grammomys	TM40464	m	4.65	1.24	4.54	1.44	DNMNH	SA
Grammomys dolichurus	Grammomys	TM29039	f	4.09	1.18	4.11	1.33	DNMNH	SA
Grammomys dolichurus	Grammomys	TM29037	f	4.22	1.18	4.25	1.43	DNMNH	SA
Grammomys dolichurus	Grammomys	TM29038	m	4.38	1.17	4.12	1.32	DNMNH	SA
Grammomys dolichurus	Grammomys	TM25849		4.14	1.15	4.2	1.38	DNMNH	SA
Grammomys dolichurus	Grammomys	TM29036		4.16	1.13	4.18	1.25	DNMNH	SA
Grammomys 'surdaster'	Grammomys	VM079	m	3.93	1.03	3.86	1.28	IVB	other
Grammomys 'surdaster'	Grammomys	VM230	f	4.29	1.08	4.03	1.41	IVB	other
Grammomys 'surdaster'	Grammomys	VM231	f	4.02	1.19	4.36	1.25	IVB	other
Grammomys 'surdaster'	Grammomys	VM232	m	4.12	1.15	4.09	1.39	IVB	other
Grammomys 'surdaster'	Grammomys	VM234	m	4.03	1.25	4	1.25	IVB	other
Grammomys 'surdaster'	Grammomys	RS0756	m	4.72	1.28	4.47	1.59	IVB	other
Grammomys 'surdaster'	Grammomys	RS0781	m	4.57	1.26	4.52	1.42	IVB	other
Grammomys 'surdaster'	Grammomys	RS0825	m	4.71	1.35	4.66	1.5	IVB	other
Grammomys 'surdaster'	Grammomys	RS1121	f	4.66	1.22	4.68	1.31	IVB	other
Grammomys 'surdaster'	Grammomys	RS1202	f	4.45	1.2	4.62	1.37	IVB	other
Grammomys 'surdaster'	Grammomys	RS1209	m	5.02	1.48			IVB	other
Grammomys 'surdaster'	Grammomys	RS1272	f	4.42	1.23	4.4	1.26	IVB	other
Grammomys 'surdaster'	Grammomys	RS1276	m	5.1	1.57	5.11	1.79	IVB	other
Grammomys 'surdaster'	Grammomys	RS1578	m	4.44	1.2	4.51	1.45	IVB	other
Grammomys 'surdaster'	Grammomys	RS1581	f	4.39	1.21	4.48	1.51	IVB	other
Grammomys 'surdaster'	Grammomys	RS1582	f	4.51	1.2	4.62	1.41	IVB	other
Grammomys 'surdaster'	Grammomys	RS1608	f	4.44	1.2	4.55	1.42	IVB	other
Graphiurus murinus	Graphiurus	TM38987	m	2.71	0.91	2.7	0.94	DNMNH	SA
Graphiurus murinus	Graphiurus	TM38170	f	3.04	1		0.98	DNMNH	SA
Graphiurus murinus	Graphiurus	TM38171	m		0.95	3.01	1.04	DNMNH	SA
Graphiurus murinus	Graphiurus	TM38134	f	2.93	0.95	3.2	1.07	DNMNH	SA
Graphiurus ocularis	Graphiurus	TM12894		3.06	1.01	3.09	1.04	DNMNH	SA
Graphiurus ocularis	Graphiurus	TM38133				3.31	1.14	DNMNH	SA
Graphiurus ocularis	Graphiurus	TM28416		3.06	0.97		1.06	DNMNH	SA
Graphiurus ocularis	Graphiurus	TM27470		3.2	1.02	3.63	1.22	DNMNH	SA
Graphiurus ocularis	Graphiurus	TM14892			1.01	3.12	1.18	DNMNH	SA
Graphiurus ocularis	Graphiurus	TM14888			1	3.06		DNMNH	SA
Graphiurus ocularis	Graphiurus	TM8812		2.94	0.8	2.94	1	DNMNH	SA
Graphiurus platyops	Graphiurus	TM25290						DNMNH	SA
Graphiurus platyops	Graphiurus	TM29313		3.14	1.1	3.33	1.06	DNMNH	SA
Graphiurus platyops	Graphiurus	TM23386		2.86	1.05	3.06	1.12	DNMNH	SA
Graphiurus platyops	Graphiurus	TM40064		3.03	0.94			DNMNH	SA
Graphiurus platyops	Graphiurus	TM39191		3.02	1.03	3.2	1.17	DNMNH	SA
Graphiurus platyops	Graphiurus	TM1991		3.01	0.93	3.13	1.04	DNMNH	SA
Graphiurus platyops	Graphiurus	TM25355		3.17	1.08			DNMNH	SA
Graphiurus rupicola	Graphiurus	TM23247		2.68	0.72			DNMNH	SA
Graphiurus rupicola	Graphiurus	TM23244		3.28	0.95	3.54	1.13	DNMNH	SA
Hystrix africaeaustralis	Hystrix	RG13998				39.85	10.1	RMCA	SA
Hystrix africaeaustralis	Hystrix	RG6191		37.9	8.09	35.9	9.72	RMCA	SA
Hystrix africaeaustralis	Hystrix	RG14018		38.28	8.67			RMCA	SA
Hystrix africaeaustralis	Hystrix	RG13977		39.25	7.69	37.83	9.91	RMCA	SA
Hystrix africaeaustralis	Hystrix	ZA911		36.33	8.12	35.2	8.53	ESI	SA
Hystrix africaeaustralis	Hystrix	BP4933		38.51	8.68			ESI	SA
Hystrix africaeaustralis	Hystrix			33.78	8.17	33.76	6.91	ESI	SA
Hystrix africaeaustralis	Hystrix	BPM118		34.17	7.92	31.83	8.58	ESI	SA
Hystrix africaeaustralis	Hystrix					38.21	8.58	ESI	SA
Hystrix africaeaustralis	Hystrix	BP4881				36.18	9.99	ESI	SA
Lemniscomys rosalia	Lemniscomys	MOZ004	f	5.95	1.62	6.12	2.01	IVB	other
Lemniscomys rosalia	Lemniscomys	RS0911	m	6.18	1.69	6.51	2.15	IVB	other
Lemniscomys rosalia	Lemniscomys	TZ29652	f	5.51	1.73	5.45	1.77	IVB	other
Lemniscomys rosalia	Lemniscomys	RS1611	m	6.32	1.89	6.19	2.15	IVB	other
Lemniscomys rosalia	Lemniscomys	TM29961		5.58	1.57	5.87	1.88	DNMNH	SA
Lemniscomys rosalia	Lemniscomys	TM29884		5.64	1.63	5.84	1.9	DNMNH	SA
Lemniscomys rosalia	Lemniscomys	TM29897		5.62	1.54	5.64	1.8	DNMNH	SA
Lemniscomys rosalia	Lemniscomys	TM30033		5.6	1.52	5.71	1.86	DNMNH	SA
Lemniscomys rosalia	Lemniscomys	TM29829		5.65	1.63	5.95	2	DNMNH	SA
Lemniscomys rosalia	Lemniscomys	TM29130	m	5.55	1.63	5.81	1.93	DNMNH	SA
Lemniscomys rosalia	Lemniscomys	TM30063		5.51	1.67	5.66	1.9	DNMNH	SA
Lemniscomys rosalia	Lemniscomys	TL265790	f	5.7	1.65	5.85	1.94	DNMNH	SA
Lemniscomys rosalia	Lemniscomys	TM283		5.84	1.72	5.95	1.96	DNMNH	SA
Lemniscomys rosalia	Lemniscomys	TM286		5.63	1.49	5.85	1.84	DNMNH	SA
Lemniscomys rosalia	Lemniscomys	TM285		5.56	1.76	5.96	2.07	DNMNH	SA
Lemniscomys rosalia	Lemniscomys	TM284		5.59	1.64	5.71	1.97	DNMNH	SA
Lemniscomys rosalia	Lemniscomys	TM281		5.67	1.67	5.96	1.98	DNMNH	SA
Malacothrix typica	Malacothrix	MNHN-ZM-MO-1964-291		3.51	1.02	3.86	1.07	MNHN	SA
Malacothrix typica	Malacothrix	MNHN-ZM-MO-1964-292	m	3.65	1.1	4.09	1.13	MNHN	SA
Malacothrix typica	Malacothrix	MNHN-ZM-MO-1936-1941		3.32	0.91	3.61	1.01	MNHN	SA
Malacothrix typica	Malacothrix	TLM4965		3.66	0.97	3.84	1.11	DNMNH	SA
Malacothrix typica	Malacothrix	TM15184		4.22	1.1	4.5	1.24	DNMNH	SA
Malacothrix typica	Malacothrix	TM3778		3.62	0.94	3.91	1.15	DNMNH	SA
Malacothrix typica	Malacothrix	TM6294		3.65	1.05	3.98	1.2	DNMNH	SA
Malacothrix typica	Malacothrix	TM4966		3.85	0.95	3.99	1.07	DNMNH	SA
Malacothrix typica	Malacothrix	TM6295		3.7	1	3.9	1.15	DNMNH	SA
Mastomys coucha	Mastomys	TM45432	f	4.23	1.24	4.78	1.49	DNMNH	SA
Mastomys coucha	Mastomys	TM45434	m	4.3	1.24	4.42	1.54	DNMNH	SA
Mastomys coucha	Mastomys	TM45436	m	4.34	1.33	4.58	1.59	DNMNH	SA
Mastomys coucha	Mastomys	TM45491	f	4.47	1.35	4.85	1.54	DNMNH	SA
Mastomys coucha	Mastomys	TM45433	m	4.39	1.29	5.11	1.54	DNMNH	SA
Mastomys coucha	Mastomys	TM45435	m	4.25	1.23	5.01	1.55	DNMNH	SA
Mastomys coucha	Mastomys	TM45505	f	4.25	1.15	4.44	1.52	DNMNH	SA
Mastomys coucha	Mastomys	TM45500	m	4.83	1.32	4.65	1.5	DNMNH	SA
Mastomys coucha	Mastomys	TM45501	f	4.43	1.29	4.59	1.46	DNMNH	SA
Mastomys coucha	Mastomys	TM44502	f	4.21	1.34	4.62	1.44	DNMNH	SA
Mastomys coucha	Mastomys	TM45503	m	4.4	1.23	4.68	1.46	DNMNH	SA
Mastomys coucha	Mastomys	TM45504	m	4.26	1.25	4.48	1.46	DNMNH	SA
Mastomys natalensis	Mastomys	VM127	f	4.33	1.15	4.91	1.56	IVB	other
Mastomys natalensis	Mastomys	Z7x54	f	4.48	1.25	4.87	1.68	IVB	other
Mastomys natalensis	Mastomys	JS157	f	4.44	1.22	4.82	1.46	IVB	other
Mastomys natalensis	Mastomys	RS1310		4.55	1.4	4.83	1.56	IVB	other
Mastomys natalensis	Mastomys	RS1311	m	4.63	1.36	4.75	1.57	IVB	other
Mastomys natalensis	Mastomys	RS1312	m	4.69	1.37	5.07	1.6	IVB	other
Mastomys natalensis	Mastomys	RS1313	m	4.77	1.38	5.04	1.64	IVB	other
Mastomys natalensis	Mastomys	RS1314		4.65	1.34	4.96	1.58	IVB	other
Mastomys natalensis	Mastomys	RS1315	m	4.47	1.34	4.8	1.58	IVB	other
Mastomys natalensis	Mastomys	RS1316	f	4.47	1.3	4.84	1.49	IVB	other
Mastomys natalensis	Mastomys	RS1317	m	4.53	1.25	4.67	1.51	IVB	other
Mastomys natalensis	Mastomys	RS1352	f	4.79	1.25	4.92	1.63	IVB	other
Mastomys natalensis	Mastomys	RS1365	m	4.62	1.48	4.92	1.67	IVB	other
Mastomys natalensis	Mastomys	MOS03	m	4.24	1.25	4.78	1.78	IVB	other
Mastomys natalensis	Mastomys	MOS12	m	4.47	1.31	4.85	1.59	IVB	other
Mastomys natalensis	Mastomys	MOS13	f	4.41	1.24	5.24	1.44	IVB	other
Mastomys natalensis	Mastomys	RS1287	f	4.61	1.36	5.16	1.64	IVB	other
Mastomys natalensis	Mastomys	RS1288	f	4.44	1.24	4.58	1.6	IVB	other
Mastomys natalensis	Mastomys	RS1289	f	4.62	1.4	4.98	1.77	IVB	other
Mastomys natalensis	Mastomys	RS1290	m	4.48	1.25	4.64	1.54	IVB	other
Mastomys natalensis	Mastomys	RS1291	m	4.77	1.44	4.76	1.63	IVB	other
Mastomys natalensis	Mastomys	RS1103	f	4.54	1.25	4.91	1.62	IVB	other
Mastomys natalensis	Mastomys	RS1092	m	4.43	1.31	4.83	1.6	IVB	other
Mastomys natalensis	Mastomys	RS1093	m	4.34	1.36	4.73	1.54	IVB	other
Mastomys natalensis	Mastomys	RS1094	f	4.58	1.31	5.08	1.53	IVB	other
Mastomys natalensis	Mastomys	RS1096	f	4.84	1.33	4.78	1.66	IVB	other
Mastomys natalensis	Mastomys	RS1097	f	4.73	1.35	5.17	1.59	IVB	other
Mastomys natalensis	Mastomys	RS1098	f	4.59	1.35	5.18	1.62	IVB	other
Micaelamys granti	Micaelamys	MNHN-ZM-MO-1964-289	f	5.23	1.74	5.06	1.75	MNHN	SA
Micaelamys granti	Micaelamys	MNHN-ZM-MO-1964-290	m	5.18	1.46	5.25	1.74	MNHN	SA
Micaelamys namaquensis	Micaelamys	MOZ002	f	5.26	1.53	5.46	1.84	IVB	other
Micaelamys namaquensis	Micaelamys	MOZ005	m	5.07	1.48	5.31	1.7	IVB	other
Micaelamys namaquensis	Micaelamys	MOZ006	m	5.23	1.61	5.47	1.85	IVB	other
Micaelamys namaquensis	Micaelamys	MOZ055	f	5.08	1.55	5.04	1.8	IVB	other
Micaelamys namaquensis	Micaelamys	RS1206	f	5.03	1.49	5.36	1.77	IVB	other
Micaelamys namaquensis	Micaelamys	RS1207	f	5.14	1.53	5.48	1.77	IVB	other
Micaelamys namaquensis	Micaelamys	RS1210	f	5.07	1.79	5.2	1.79	IVB	other
Micaelamys namaquensis	Micaelamys	MNHN-ZM-MO-1990-324	m	4.98	1.45	4.99	1.66	MNHN	SA
Micaelamys namaquensis	Micaelamys	MNHN-ZM-MO-1990-332		4.81	1.47	4.91	1.63	MNHN	SA
Micaelamys namaquensis	Micaelamys	MNHN-ZM-MO-1990-323	f	5.03	1.34	5.18	1.67	MNHN	SA
Micaelamys namaquensis	Micaelamys	MNHN-ZM-MO-1990-322	m	5.05	1.47	5.09	1.76	MNHN	SA
Micaelamys namaquensis	Micaelamys	MNHN-ZM-MO-1990-321	m	5.15	1.43	5.39	1.71	MNHN	SA
Micaelamys namaquensis	Micaelamys	MNHN-ZM-MO-1990-317	m	5.06	1.49	5.19	1.77	MNHN	SA
Micaelamys namaquensis	Micaelamys	MNHN-ZM-MO-1990-316	m	5.12	1.38	5.17	1.73	MNHN	SA
Micaelamys namaquensis	Micaelamys	MNHN-ZM-MO-1990-326	f	4.77	1.44	4.89	1.59	MNHN	SA
Micaelamys namaquensis	Micaelamys	MNHN-ZM-MO-1990-330	f	4.85	1.41	5.01	1.63	MNHN	SA
Micaelamys namaquensis	Micaelamys	MNHN-ZM-MO-1990-331	m	4.68	1.4	5.04	1.61	MNHN	SA
Micaelamys namaquensis	Micaelamys	MNHN-ZM-MO-1990-320	m	5.1	1.41	5.1	1.64	MNHN	SA
Micaelamys namaquensis	Micaelamys	MNHN-ZM-MO-1991-621	m	5.07	1.42	5.41	1.75	MNHN	SA
Micaelamys namaquensis	Micaelamys	MNHN-ZM-MO-1990-319	m	5	1.43	5.05	1.67	MNHN	SA
Mus indutus	Mus	TM46896	f	2.42	0.82	3.09	1.05	DNMNH	SA
Mus indutus	Mus	TM45489	m	2.49	0.83	3.06	0.99	DNMNH	SA
Mus indutus	Mus	TM45736	m	2.5	0.77	2.98	1.03	DNMNH	SA
Mus indutus	Mus	TM45742	m	2.55	0.82	2.82	0.97	DNMNH	SA
Mus indutus	Mus	TM45741	f	2.51	0.87	3.24	1.09	DNMNH	SA
Mus indutus	Mus	TM45737	f	2.44	0.78	2.91	0.9	DNMNH	SA
Mus indutus	Mus	TM45484	f	2.33	0.89	3.03	1.06	DNMNH	SA
Mus minutoides	Mus	MOZ271	f	2.8	0.9	3.4	1.06	IVB	other
Mus minutoides	Mus	MOZ302	f	2.72	1.07	3.23	1.07	IVB	other
Mus minutoides	Mus	MOZ338	f	2.46	0.86	3.15	1.19	IVB	other
Mus minutoides	Mus	MOZ347		2.54	0.97	3.19	1.17	IVB	other
Mus minutoides	Mus	RS0728	m	2.46	0.89	2.92	1.14	IVB	other
Mus minutoides	Mus	RS0851	f	2.73	0.96	3.23	1.26	IVB	other
Mus minutoides	Mus	RS0720	m	2.63	0.86	3.15	1.09	IVB	other
Mus minutoides	Mus	RS0743	f	2.6	0.95	3	1.11	IVB	other
Mus minutoides	Mus	RS0790	m	2.59	0.92	2.98	1.03	IVB	other
Mus minutoides	Mus	RS0835	m	2.45	0.83	2.79	1.01	IVB	other
Mus minutoides	Mus	RS0838	m	2.49	0.9	3.04	1.03	IVB	other
Mus minutoides	Mus	RS0847	f	2.55	0.88			IVB	other
Mus minutoides	Mus	RS0979	m	2.24	0.75	2.55	1.2	IVB	other
Mus minutoides	Mus	RS0980		2.49	0.82	3	1.01	IVB	other
Mus minutoides	Mus	RS1173		2.56	0.96	2.71	1.08	IVB	other
Mus minutoides	Mus	RS1523		2.65	0.84	3.23	1.07	IVB	other
Mus minutoides	Mus	RS1524	f	2.59	0.86	3.09	1.03	IVB	other
Mus minutoides	Mus	RS1588	m	2.36	0.9	3.16	0.98	IVB	other
Mus minutoides	Mus	RS1589		2.59	0.86	3.02	1.03	IVB	other
Mus minutoides	Mus	RS1590	m	2.51	0.89	3.36	1.04	IVB	other
Mus minutoides	Mus	RS1591	m	2.43	0.83	2.85	1.04	IVB	other
Mus minutoides	Mus	JS052	f	2.41	0.86	3.15	1	IVB	other
Mus minutoides	Mus	VM121	f	2.39	0.85	3.11	1.04	IVB	other
Mus minutoides	Mus	VM221	f	2.38	0.81	2.91	0.98	IVB	other
Mus minutoides	Mus	ETH0293	f	2.61	0.84	2.93	1.04	IVB	other
Mus minutoides	Mus	TA079	f	2.58	0.84	3.15	1.02	IVB	other
Mus minutoides	Mus	TA103	f	2.58	0.88	3.12	1.01	IVB	other
Mus minutoides	Mus	TA171	f	2.6	0.87	3.15	0.98	IVB	other
Mus minutoides	Mus	KE555	m	2.62	0.94	3.31	1.11	IVB	other
Mus minutoides	Mus	KE600	m	2.56	0.92	3.25	1.11	IVB	other
Mus minutoides	Mus	MNHN-ZM-2007-1061	m	2.43	0.81	3	0.98	MNHN	SA
Mus minutoides	Mus	TM27692	f	2.46	0.84	3.25	1.4	DNMNH	SA
Mus minutoides	Mus	TM27636	f	2.51	0.78	3.21	1.04	DNMNH	SA
Mus minutoides	Mus	TM2768	m	2.23	0.73	2.76	0.96	DNMNH	SA
Mus minutoides	Mus	TM27013	m	2.5	0.96	3.12	1.06	DNMNH	SA
Mus minutoides	Mus	TM27521	m	2.36	0.82	3.2	1.02	DNMNH	SA
Mus musculus	Mus	a6.021-M-0179	f	2.42	0.81	2.98	0.98	RMCA	SA
Mus musculus	Mus	a6.021-M-0178	f	2.26	0.75	2.82	0.97	RMCA	SA
Mus musculus	Mus	a6.021-M-0177	m	2.51	0.78	3	0.98	RMCA	SA
Mus musculus	Mus	a6.021-M-0176	m	2.36	0.74	2.84	0.98	RMCA	SA
Mus musculus	Mus	a6.021-M-0175	f	2.35	0.75	2.79	0.96	RMCA	SA
Mus musculus	Mus	a6.021-M-0174	m	2.45	0.82	3.13	0.98	RMCA	SA
Mus musculus	Mus	a6.021-M-0180	m	2.44	0.8	3.04	1	RMCA	SA
Mus musculus	Mus	a6.021-M-0181	m	2.42	0.81	3.04	1.07	RMCA	SA
Mus musculus	Mus	a6.021-M-0182	m	2.5	0.75	3.01	1	RMCA	SA
Mus musculus	Mus	a6.021-M-0183		2.41	0.75	2.95	0.92	RMCA	SA
Mus musculus	Mus	a6.021-M-0184	m	2.58	0.75	3.13	0.99	RMCA	SA
Mus musculus	Mus	a6.021-M-0185	f	2.48	0.77	2.76	0.95	RMCA	SA
Mus musculus	Mus	a6.021-M-0186	f	2.47	0.88	2.99	1.03	RMCA	SA
Mus musculus	Mus	a6.021-M-0187	f	2.52	0.79	3.03	1.02	RMCA	SA
Mus musculus	Mus	a6.021-M-0188	m	2.34	0.7	3.05	0.93	RMCA	SA
Mus musculus	Mus	MNHN-ZM-2004-61	m	2.69	0.81	2.77	1.03	MNHN	SA
Mus musculus	Mus	TM372		2.83	0.88	3.02	1.06	DNMNH	SA
Mus musculus	Mus	TM371		3.05	0.9	3.1	1.1	DNMNH	SA
Mus musculus	Mus	TM375		2.88	0.93	3.23	1.09	DNMNH	SA
Mus musculus	Mus	TM376		2.58	0.85	2.89	1.03	DNMNH	SA
Mus musculus	Mus	TM377		2.85	0.83	3.07	1.07	DNMNH	SA
Mus musculus	Mus	MNHN-ZM-MO-1994-2354		3.23	0.94	3.31	1.14	MNHN	other
Mus musculus	Mus	MNHN-ZM-MO-1994-2350	f	2.97	0.86	3.26	1.13	MNHN	other
Mus musculus	Mus	MNHN-ZM-MO-1994-2352	m	2.7	0.78	2.87	0.96	MNHN	other
Mus musculus	Mus	MNHN-ZM-MO-1994-2357	m	2.87	0.95	3.22	1.08	MNHN	other
Mus musculus	Mus	MNHN-ZM-MO-1994-2356	f	3.06	0.92	3.4	1.13	MNHN	other
Mus musculus	Mus	MNHN-ZM-MO-1994-2358		3.03	0.92	3.28	1.11	MNHN	other
Mus musculus	Mus	MNHN-ZM-MO-1994-2353	m	3.01	0.91	3.28	1.09	MNHN	other
Mus musculus	Mus	MNHN-ZM-MO-1994-2355	f	2.9	0.87	3.16	1.12	MNHN	other
Myomyscus verreauxii	Myomyscus	MNHN-ZM-1964-287		4.68	1.26	5.04	1.46	MNHN	SA
Myomyscus verreauxii	Myomyscus	RG34224	m	4.2	1.22	4.47	1.36	RMCA	SA
Myomyscus verreauxii	Myomyscus	TM40537	m	4.48	1.22	4.64	1.41	DNMNH	SA
Mystromys albicaudatus	Mystromys	MNHN-ZM-MO-1961-714		6.19	1.73	6.53	1.82	MNHN	SA
Mystromys albicaudatus	Mystromys	MNHN-ZM-MO-1967-1369	m	6.33		6.45	2.03	MNHN	SA
Mystromys albicaudatus	Mystromys	MNHN-ZM-MO-1964-406	m	6.32	1.7	6.16	1.8	MNHN	SA
Mystromys albicaudatus	Mystromys	MNHN-ZM-MO-1964-407	m	6.83	1.77	6.58	1.94	MNHN	SA
Mystromys albicaudatus	Mystromys	MNHN-ZM-MO-1959-1	f	6.26	1.74	5.9	1.83	MNHN	SA
Mystromys albicaudatus	Mystromys	MNHN-ZM-MO-1851-121		5.88	1.89	5.93	1.72	MNHN	SA
Mystromys albicaudatus	Mystromys	TM36666	f	6.31	1.7	6.32	1.88	DNMNH	SA
Mystromys albicaudatus	Mystromys	TM49488		6.19	1.77	6.83	1.97	DNMNH	SA
Mystromys albicaudatus	Mystromys	TM5982		6.06	1.68	5.81	1.82	DNMNH	SA
Mystromys albicaudatus	Mystromys	TM5983		5.86	1.6	5.88	1.7	DNMNH	SA
Mystromys albicaudatus	Mystromys	TM5985		5.84	1.6	5.58	1.82	DNMNH	SA
Mystromys albicaudatus	Mystromys	TM5986		5.94	1.6	5.78	1.78	DNMNH	SA
Mystromys albicaudatus	Mystromys	TM5987		5.59	1.7	5.92	1.84	DNMNH	SA
Mystromys albicaudatus	Mystromys	TM6794		6.03	1.69	5.93	1.84	DNMNH	SA
Mystromys albicaudatus	Mystromys	TM7467		6.28	1.56	6.45	1.84	DNMNH	SA
Mystromys albicaudatus	Mystromys	TM6810		6.13	1.61	5.95	1.83	DNMNH	SA
Mystromys albicaudatus	Mystromys	TM8813		5.87	1.57	5.89	1.85	DNMNH	SA
Mystromys albicaudatus	Mystromys	TM8814		5.36	1.63	5.8	1.75	DNMNH	SA
Mystromys albicaudatus	Mystromys	TM34059		5.99	1.66	6.006	1.75	DNMNH	SA
Mystromys albicaudatus	Mystromys	TM3736		6.17	1.68	6.14	1.98	DNMNH	SA
Mystromys albicaudatus	Mystromys	TM23333		5.82	1.41	5.87	1.6	DNMNH	SA
Mystromys albicaudatus	Mystromys	TM2649		6.31	1.68	6.16	1.8	DNMNH	SA
Mystromys albicaudatus	Mystromys	TM2650		6.03	1.64	5.98	1.99	DNMNH	SA
Mystromys albicaudatus	Mystromys	TM3039		6.5	1.69	6.42	1.84	DNMNH	SA
Mystromys albicaudatus	Mystromys	TM3040		6.32	1.67	6.265	1.64	DNMNH	SA
Mystromys albicaudatus	Mystromys	TM23223		6.11	1.58	6.02	1.86	DNMNH	SA
Mystromys albicaudatus	Mystromys	TM34058		5.91	1.61	5.94	1.8	DNMNH	SA
Mystromys albicaudatus	Mystromys	TM23221		6.04	1.65	6	1.97	DNMNH	SA
Mystromys albicaudatus	Mystromys	TM25893		5.53	1.51	5.46	1.66	DNMNH	SA
Mystromys albicaudatus	Mystromys	TM25895		5.82	1.58	5.81	1.87	DNMNH	SA
Mystromys albicaudatus	Mystromys	TM25898		5.72	1.49	5.52	1.64	DNMNH	SA
Mystromys albicaudatus	Mystromys	TM36667	m	6.56	1.68	6.27	1.87	DNMNH	SA
Mystromys albicaudatus	Mystromys	TM41851	f	5.96	1.55	6.03	1.79	DNMNH	SA
Mystromys albicaudatus	Mystromys	TM3738		5.89	1.72	6.05	1.75	DNMNH	SA
Mystromys albicaudatus	Mystromys	TM5981		5.96	1.72	5.75	1.93	DNMNH	SA
Mystromys albicaudatus	Mystromys	TM7643	m	6.23	1.69	5.84	1.91	DNMNH	SA
Mystromys albicaudatus	Mystromys	TM23211		6.67	1.74	6.37	1.93	DNMNH	SA
Mystromys albicaudatus	Mystromys	TM18980	f	6.29	1.6	5.83	1.81	DNMNH	SA
Mystromys albicaudatus	Mystromys	TM19110		5.86	1.49	5.75	1.6	DNMNH	SA
Mystromys albicaudatus	Mystromys	TM36664	f	6.31	1.76	6.43	1.89	DNMNH	SA
Mystromys albicaudatus	Mystromys	TM36665	m	6.35	1.66	6.23	1.89	DNMNH	SA
Otomys angoniensis	Otomys	TM25624		8.14	2.24	8.91	2.69	DNMNH	SA
Otomys angoniensis	Otomys	TM25626		7.9	2.17	8.67	2.28	DNMNH	SA
Otomys angoniensis	Otomys	TM24791				9.26	2.64	DNMNH	SA
Otomys angoniensis	Otomys	TM25625		8.46	2.22	8.73	2.63	DNMNH	SA
Otomys angoniensis	Otomys	TM25623		7.98	2.12	9.18	2.44	DNMNH	SA
Otomys angoniensis	Otomys	TM27526	m	7.74	2.43	8.95	2.31	DNMNH	SA
Otomys angoniensis	Otomys	TM24792		7.69	2.29	7.84	2.33	DNMNH	SA
Otomys angoniensis	Otomys	TM24813		7.75	2.43	8.8	2.52	DNMNH	SA
Otomys angoniensis	Otomys	TM24708		8.01	2.44	9.29	2.26	DNMNH	SA
Otomys angoniensis	Otomys	TM24707		8.3	2.2	9.32	2.4	DNMNH	SA
Otomys angoniensis	Otomys	TM27463		8.17	2.11	8.77	2.44	DNMNH	SA
Otomys angoniensis	Otomys	TM27531	m	8.05	2.45	8.81	2.6	DNMNH	SA
Otomys angoniensis	Otomys	TM26464		7.86	2.32	8.49	2.32	DNMNH	SA
Otomys irroratus	Otomys	RG34231		8.55	2.32	9.4	2.41	RMCA	SA
Otomys irroratus	Otomys	A039-M-0001	f	8.76	2.18	9.2	2.38	RMCA	SA
Otomys irroratus	Otomys	A039-M-0002	f	8.7	2.15	9.5	2.45	RMCA	SA
Otomys irroratus	Otomys	A039-M-0003	f	8.97	2.3	9.58	2.42	RMCA	SA
Otomys irroratus	Otomys	TM37511		9.45	2.43	10.19	2.41	DNMNH	SA
Otomys irroratus	Otomys	TM39454	m	8.68	2.39	8.88	2.43	DNMNH	SA
Otomys irroratus	Otomys	TM39455	m	9.16	2.52	9.64	2.76	DNMNH	SA
Otomys irroratus	Otomys	TM40498	f	8.65	2.56	9.31	2.38	DNMNH	SA
Otomys irroratus	Otomys	TM40521	f	9.11	2.43	9.27	2.66	DNMNH	SA
Otomys irroratus	Otomys	TM41479	f	7.85	2.21	8.81	2.42	DNMNH	SA
Otomys irroratus	Otomys	TM41481	m	8.47	2.31	9.4	2.37	DNMNH	SA
Otomys irroratus	Otomys	TM41496	m	8.81	2.37	9.55	2.58	DNMNH	SA
Otomys irroratus	Otomys	TM42362	f	9.23	2.3	9.93	2.42	DNMNH	SA
Otomys irroratus	Otomys	TM37512	m	8.67	2.31	9.82	2.77	DNMNH	SA
Otomys irroratus	Otomys	TM35815		8.49	2.26	9.6	2.44	DNMNH	SA
Otomys irroratus	Otomys	TM35817		8.23	2.24	9.54	2.24	DNMNH	SA
Otomys irroratus	Otomys	TM35875		8.31	2.19	8.52	2.31	DNMNH	SA
Otomys irroratus	Otomys	TM35876		7.94	2.35	8.75	2.28	DNMNH	SA
Otomys irroratus	Otomys	TM35877		7.86	2.24			DNMNH	SA
Otomys irroratus	Otomys	TM38714		8.65	2.33	9.39	2.6	DNMNH	SA
Otomys lacustris	Otomys	A6021-M-1474		11.11	2.08	10.29	2.38	RMCA	other
Otomys lacustris	Otomys	96.037-M-5237	f	8.31	2.3	8.8	2.17	RMCA	other
Otomys laminatus	Otomys	TM10261		9.77	2.85	11.07	2.68	DNMNH	SA
Otomys laminatus	Otomys	TM10262		10.16	3.04	11.03	2.88	DNMNH	SA
Otomys laminatus	Otomys	TM10263		10.82	2.86	9.87	2.64	DNMNH	SA
Otomys laminatus	Otomys	TM10264		10.52	2.84	10.86	3.83	DNMNH	SA
Otomys laminatus	Otomys	TM10298		9.45	2.64	10.26	2.75	DNMNH	SA
Otomys laminatus	Otomys	TM33964		9.71	2.98	10.69	2.84	DNMNH	SA
Otomys laminatus	Otomys	TM4647		10.18	2.81	9.31	2.6	DNMNH	SA
Otomys simiensis	Otomys	ETH0589		7.33	2.4	7.74	2.24	IVB	other
Otomys simiensis	Otomys	ETH1211	m	7.26	1.9	8.28	2.05	IVB	other
Otomys sloggetti	Otomys	TM22676		8	2.2	8.52	2.2	DNMNH	SA
Otomys sloggetti	Otomys	TM22666		8.37	2.42	9.79	2.55	DNMNH	SA
Otomys sloggetti	Otomys	TM22675		9.42	2.64	9.82	2.65	DNMNH	SA
Otomys sloggetti	Otomys	TM22674		8.74	2.59	10.38	2.73	DNMNH	SA
Otomys sloggetti	Otomys	TM22673		9.28	2.41	10.15	2.56	DNMNH	SA
Otomys sloggetti	Otomys	TM22672		8.66	2.77	9.4	2.88	DNMNH	SA
Otomys sloggetti	Otomys	TM22671		9.69	2.76			DNMNH	SA
Otomys sloggetti	Otomys	TM22760		8.78	2.61	9.63	2.64	DNMNH	SA
Otomys sloggetti	Otomys	TM22667		8.64	2.5	9.84	2.67	DNMNH	SA
Otomys sloggetti	Otomys	TM11765		8.81	2.34	9.44	2.68	DNMNH	SA
Otomys sloggetti	Otomys	TM7780		10.03	2.73	9.98	2.67	DNMNH	SA
Otomys sloggetti	Otomys	TM7781		8.92	2.82	10.12	2.71	DNMNH	SA
Otomys sloggetti	Otomys	TM11766		10.46	2.6	10.3	2.65	DNMNH	SA
Otomys sloggetti	Otomys	TM13728	m	10.02	2.78	9.8	2.91	DNMNH	SA
Otomys sloggetti	Otomys	TM13729		8.86	2.32	10.33	2.64	DNMNH	SA
Otomys sloggetti	Otomys	TM13730		9.24	2.25	10.33	2.68	DNMNH	SA
Otomys tropicalis	Otomys	82.011-M-1290	f	7.99	2.23	8.84	2.36	RMCA	other
Otomys tropicalis	Otomys	82.011-M-1303		8.21	2.42	9.56	2.35	RMCA	other
Otomys tropicalis	Otomys	82.011-M-1307		8.36	2.37	9.43	2.42	RMCA	other
Otomys tropicalis	Otomys	82.011-M-1330	f	7.68	2.22	9.06	2.32	RMCA	other
Otomys typus	Otomys	ETH1132		8.97	2.55	9.53	2.51	IVB	other
Otomys typus	Otomys	ETH1175	f	9.73	2.7	9.12	2.53	IVB	other
Otomys unisulcatus	Otomys	RG 34234	m	7.77	2.22	8.51	2.3	RMCA	SA
Otomys unisulcatus	Otomys	TM27911	f	7.59	1.93	8.42	2.23	DNMNH	SA
Otomys unisulcatus	Otomys	TM41498	m	7.7	2.2	8.69	2.29	DNMNH	SA
Otomys unisulcatus	Otomys	TM41501	m	8.35	2.48	9	2.33	DNMNH	SA
Otomys unisulcatus	Otomys	TM27950	f	7.84	2.3	8.84	2.33	DNMNH	SA
Paraxerus cepapi	Paraxerus		f	7.62	1.9	7.8	2.29	MNHN	SA
Paraxerus cepapi	Paraxerus	MNHN-ZM-MO-1990-363	m	8.21	2.02	8.07	2.58	MNHN	SA
Paraxerus cepapi	Paraxerus	MNHN-ZM-MO-1990-361	f	8.68	2.26	8.36	2.83	MNHN	SA
Paraxerus cepapi	Paraxerus	MNHN-ZM-MO-1990-359	m	7.63	1.96	7.84	2.38	MNHN	SA
Paraxerus cepapi	Paraxerus	MNHN-ZM-MO-1990-362	m	7.62	1.9	7.8	2.29	MNHN	SA
Paraxerus cepapi	Paraxerus	MNHN-ZM-MO-1969-68	m	8.1	2.22	8.17	2.54	MNHN	SA
Paraxerus cepapi	Paraxerus	MNHN-ZM-MO-1969-69	f	8.37	2.24	8.43	2.84	MNHN	SA
Paraxerus cepapi	Paraxerus	TM4278		8.21	2.17	7.8	2.9	DNMNH	SA
Paraxerus cepapi	Paraxerus	TM4359		7.89	2.08	7.86	2.62	DNMNH	SA
Paraxerus cepapi	Paraxerus	TM4362		8.13	2.15	8.39	2.52	DNMNH	SA
Paraxerus cepapi	Paraxerus	TM5353		8.32	2.21	8.67	2.54	DNMNH	SA
Paraxerus cepapi	Paraxerus	TM623		8.3	2.18	8.46	2.44	DNMNH	SA
Paraxerus cepapi	Paraxerus	TM6322		8.06	2.19	8.27	2.82	DNMNH	SA
Paraxerus cepapi	Paraxerus	TM6324		8.04	2.15	8.45	2.45	DNMNH	SA
Paraxerus cepapi	Paraxerus	TM4363		8.12	2.17	8.81	2.62	DNMNH	SA
Paraxerus cepapi	Paraxerus	TM5351		8.41	2.19	8.94	2.28	DNMNH	SA
Paraxerus cepapi	Paraxerus	TM5877		8.12	2.43	7.28	2.62	DNMNH	SA
Paraxerus palliatus	Paraxerus	TM549	f	8.49	1.97	8.78	2.43	DNMNH	SA
Paraxerus palliatus	Paraxerus	TM8607		8.24	2.16	9	2.43	DNMNH	SA
Paraxerus palliatus	Paraxerus	TM41897	f	8.73	2.17		2.5	DNMNH	SA
Paraxerus palliatus	Paraxerus	TM41894	m	8.15	2.08	8,83		DNMNH	SA
Paraxerus palliatus	Paraxerus	TM10818		8.87	2.32	8.96	2.75	DNMNH	SA
Paraxerus palliatus	Paraxerus	TM8729		9.26	2.06	9.67	2.69	DNMNH	SA
Paraxerus palliatus	Paraxerus	TM506		8.74	2.09	8.47	2.43	DNMNH	SA
Paraxerus palliatus	Paraxerus	TM10819	m	8.8	2.22		2.95	DNMNH	SA
Paraxerus palliatus	Paraxerus	TM7737		8.82	2.35	8.53	2.43	DNMNH	SA
Paraxerus palliatus	Paraxerus	TM6214	m	8.63	2.15	9.18	2.93	DNMNH	SA
Paraxerus palliatus	Paraxerus	TM7738		8.55	2.11	8.7	2.37	DNMNH	SA
Paraxerus palliatus	Paraxerus	TM505	m	8.68	2.23	8.88	2.63	DNMNH	SA
Paraxerus palliatus	Paraxerus	TM7739		8.71	2.17	8.81	2.43	DNMNH	SA
Parotomys brantsii	Parotomys	RG34236	f	7.78	2.34	8.06	2.32	RMCA	SA
Parotomys brantsii	Parotomys	TM22623		7.43	2.15	7.96	2.14	DNMNH	SA
Parotomys brantsii	Parotomys	TM2264		6.94	2.13	7.72	2.24	DNMNH	SA
Parotomys brantsii	Parotomys	TM22626		7.17	1.94	7.67	2.12	DNMNH	SA
Parotomys brantsii	Parotomys	TM22632				7.33	2.18	DNMNH	SA
Parotomys brantsii	Parotomys	TM22620		7.42	2.27	8.49	2.29	DNMNH	SA
Parotomys brantsii	Parotomys	TM22631		7.46	2.19	7.93	2.3	DNMNH	SA
Parotomys brantsii	Parotomys	TM22630		6.93	1.9	7.68	2.08	DNMNH	SA
Parotomys brantsii	Parotomys	TM22614		7.55	2.29	7.68	2.22	DNMNH	SA
Parotomys brantsii	Parotomys	TM22627		7.17	1.9	7.34	2.12	DNMNH	SA
Parotomys brantsii	Parotomys	TM22628		7.1	2.02	7.75	2.05	DNMNH	SA
Parotomys brantsii	Parotomys	TM22622		6.72	1.91	7.31	2.09	DNMNH	SA
Parotomys littledalei	Parotomys	RG34237	m	6.75	2.2	6.76	2.22	RMCA	SA
Parotomys littledalei	Parotomys	TM22445		7.82	2.09			DNMNH	SA
Parotomys littledalei	Parotomys	TM22450		6.75	2.07	8.31	2.25	DNMNH	SA
Parotomys littledalei	Parotomys	TM22449				8.3	2.26	DNMNH	SA
Parotomys littledalei	Parotomys	TM22448		8.16	2.25	8.4	2.02	DNMNH	SA
Parotomys littledalei	Parotomys	TM22447		7.78	2.37			DNMNH	SA
Parotomys littledalei	Parotomys	TM22446		7.03	1.94	7.64	2.11	DNMNH	SA
Parotomys littledalei	Parotomys	TM22444		6.88	2.01	8.01	2.33	DNMNH	SA
Parotomys littledalei	Parotomys	TM22443		7.47	2.15			DNMNH	SA
Parotomys littledalei	Parotomys	TM11175		7.28	2.36	7.81	2.08	DNMNH	SA
Parotomys littledalei	Parotomys	TM111236		6.4	2.01	6.58	1.96	DNMNH	SA
Parotomys littledalei	Parotomys	TM11237		6.78	2.09	7.38	2.14	DNMNH	SA
Parotomys littledalei	Parotomys	TM11238		6.6	2.03	7.13	2.08	DNMNH	SA
Parotomys littledalei	Parotomys	TM12913				7.77	2.36	DNMNH	SA
Pedetes capensis	Pedetes	TM44523	m	17.58	4.14	17.56	3.9	DNMNH	SA
Pedetes capensis	Pedetes	TM44481	m	16.21	4.33	16.15	3.44	DNMNH	SA
Pedetes capensis	Pedetes	TM44518	f	18.74	4.53			DNMNH	SA
Pedetes capensis	Pedetes	TM44519	m	18.94	4.67	19.23	4.25	DNMNH	SA
Pedetes capensis	Pedetes	TM44542	f	18.81	4.93	17.68	4.03	DNMNH	SA
Pedetes capensis	Pedetes	TM44521	m	17.53	3.54	17.28	3.65	DNMNH	SA
Pedetes capensis	Pedetes	TM44522	m	17.34	3.62	17.45	3.59	DNMNH	SA
Pedetes capensis	Pedetes	TM43801	m	17.52	4.4			DNMNH	SA
Pedetes capensis	Pedetes	TM44520	f	19.9	4.33	18.34	4.17	DNMNH	SA
Pedetes capensis	Pedetes	TM43771		18.76	4.32	18.25	4.03	DNMNH	SA
Pedetes capensis	Pedetes	TM43797	f	19.55	4.66			DNMNH	SA
Pedetes capensis	Pedetes	TM43798	m	19.35	5.46			DNMNH	SA
Pedetes capensis	Pedetes	TM43799	f	18.88	4.73	19.76	4.05	DNMNH	SA
Pedetes capensis	Pedetes	TM43800	f	17.87	4.57			DNMNH	SA
Pedetes capensis	Pedetes	TM44480	m	17.77	4.53			DNMNH	SA
Pedetes capensis	Pedetes	BPIC552					3.81	ESI	SA
Pedetes capensis	Pedetes	BPIC557		17.96	3.56			ESI	SA
Pedetes capensis	Pedetes	BPIC556				19	3.76	ESI	SA
Pedetes capensis	Pedetes	BPIC553					3.82	ESI	SA
Pedetes capensis	Pedetes	BPIC554					3.93	ESI	SA
Pedetes capensis	Pedetes	BPIC551				19.12	3.83	ESI	SA
Petromus typicus	Petromus	TM27970		10.19	2.3	10.01	2.92	DNMNH	SA
Petromus typicus	Petromus	TM27997		10.05	2.36	9.55	2.97	DNMNH	SA
Petromus typicus	Petromus	TM27999		11.03	2.72	10.75	3.15	DNMNH	SA
Petromus typicus	Petromus	TM27949		10.17	2.38	9.82	2.62	DNMNH	SA
Petromus typicus	Petromus	TM28165		9.45	2.25	9.5	2.68	DNMNH	SA
Petromus typicus	Petromus	TM27576		10.36	2.25	9.83	2.75	DNMNH	SA
Petromus typicus	Petromus	TM27568		10.26	2.22	9.62	2.74	DNMNH	SA
Petromyscus collinus	Petromyscus	MNHN-ZM-MO-1983-867		2.93	0.83			MNHN	SA
Petromyscus collinus	Petromyscus	MNHN-ZM-MO-1990-827	m	3.53	1	3.73	1.12	MNHN	SA
Petromyscus collinus	Petromyscus	MNHN-ZM-MO-1991-692	m	3.53	1.01	3.5	1.12	MNHN	SA
Petromyscus collinus	Petromyscus	MNHN-ZM-MO-1991-292		3.36	1	3.6	1.1	MNHN	SA
Petromyscus collinus	Petromyscus	MNHN-ZM-MO-1991-293		3.65	1.01	3.87	1.21	MNHN	SA
Petromyscus collinus	Petromyscus	TM38887	m	3.38	0.99	3.41	1.05	DNMNH	SA
Petromyscus collinus	Petromyscus	TM23110		3.17	0.95		1.05	DNMNH	SA
Petromyscus collinus	Petromyscus	TM15080		3.36	1.02	3.56	1.11	DNMNH	SA
Petromyscus collinus	Petromyscus	TM16234	f	3.16	0.86	3.34	0.98	DNMNH	SA
Petromyscus shortridgei	Petromyscus	TM29253	m	3.21	0.94	3.55	1.07	DNMNH	SA
Petromyscus shortridgei	Petromyscus	TM29251	f	3.36	0.97		1.05	DNMNH	SA
Petromyscus shortridgei	Petromyscus	TM29252	m	3.36	0.95	3.48	1.02	DNMNH	SA
Petromyscus shortridgei	Petromyscus	TM23111		3.36	0.96	3.43	1.1	DNMNH	SA
Proodontomys cookei	Proodontomys	Pocock collection		4.58		4.49		ESI	SA
Proodontomys cookei	Proodontomys	Pocock collection		4.3		4.25		ESI	SA
Proodontomys cookei	Proodontomys	Pocock collection		4.14		4.03		ESI	SA
Proodontomys cookei	Proodontomys	Pocock collection		4.27		4.24		ESI	SA
Proodontomys cookei	Proodontomys	Pocock collection		4.41		4.37		ESI	SA
Proodontomys cookei	Proodontomys	Pocock collection		4.17		4.23		ESI	SA
Proodontomys cookei	Proodontomys	Pocock collection		4.23		4.41		ESI	SA
Proodontomys cookei	Proodontomys	COD2871		3.62				ESI	SA
Proodontomys cookei	Proodontomys	COD835			1.09			ESI	SA
Proodontomys cookei	Proodontomys	COD997			1.06			ESI	SA
Proodontomys cookei	Proodontomys	COD1172			1.16			ESI	SA
Proodontomys cookei	Proodontomys	COD1189		3.97	1.07			ESI	SA
Proodontomys cookei	Proodontomys	COD1603			1.03			ESI	SA
Proodontomys cookei	Proodontomys	COD1679			1.12			ESI	SA
Proodontomys cookei	Proodontomys	COD1680			1.12			ESI	SA
Proodontomys cookei	Proodontomys	COD1743			1.08			ESI	SA
Proodontomys cookei	Proodontomys	COD1757			1.23			ESI	SA
Proodontomys cookei	Proodontomys	COD1774			1.11			ESI	SA
Proodontomys cookei	Proodontomys	COD2071			1.19			ESI	SA
Proodontomys cookei	Proodontomys	COD2133			1.01			ESI	SA
Proodontomys cookei	Proodontomys	COD2317			1.1			ESI	SA
Proodontomys cookei	Proodontomys	COD2472			1.15			ESI	SA
Proodontomys cookei	Proodontomys	COD2727			1.02			ESI	SA
Proodontomys cookei	Proodontomys	COD3028			1.08			ESI	SA
Proodontomys cookei	Proodontomys	COD3029			1.18			ESI	SA
Proodontomys cookei	Proodontomys	COD3315			1.11			ESI	SA
Proodontomys cookei	Proodontomys	COD3317			1.04			ESI	SA
Proodontomys cookei	Proodontomys	COD3318			1.1			ESI	SA
Proodontomys cookei	Proodontomys	COD3400			1.1			ESI	SA
Proodontomys cookei	Proodontomys	COD3401			0.99			ESI	SA
Proodontomys cookei	Proodontomys	COD3402			1.07			ESI	SA
Proodontomys cookei	Proodontomys	SWT1/LB_175			1.16			ESI	SA
Proodontomys cookei	Proodontomys	SWT1/LB_615			1.11			ESI	SA
Proodontomys cookei	Proodontomys	SWT3_28			1.2			ESI	SA
Proodontomys cookei	Proodontomys	SWT3_113			1			ESI	SA
Proodontomys cookei	Proodontomys	SWT3_183					1.2	ESI	SA
Proodontomys cookei	Proodontomys	SWT3_217			1			ESI	SA
Proodontomys cookei	Proodontomys	SWT3_286			1.11			ESI	SA
Proodontomys cookei	Proodontomys	SWT3_782			1.2			ESI	SA
Proodontomys cookei	Proodontomys	SWT3_393					1.4	ESI	SA
Proodontomys cookei	Proodontomys	SWT3_1072			1.1			ESI	SA
Proodontomys cookei	Proodontomys	SWT3_1260			1.1			ESI	SA
Proodontomys cookei	Proodontomys	SWT3_1298			1.1			ESI	SA
Proodontomys cookei	Proodontomys	SWT4_56			1.12			ESI	SA
Proodontomys cookei	Proodontomys	SWT4_154			1.04			ESI	SA
Proodontomys cookei	Proodontomys	SWT4/NE_578						ESI	SA
Rattus norvegicus	Rattus	MOZ364	f	6.49	1.72	6.48	2.02	IVB	SA
Rattus norvegicus	Rattus	a6.016-M-3139		6.9	1.95	7.04	2.1	RMCA	SA
Rattus norvegicus	Rattus	a6.016-M-0784	f	6.83	2	7.36	2.19	RMCA	SA
Rattus norvegicus	Rattus	91-090-M-66	m	7.33	1.84	7.44	2.27	RMCA	SA
Rattus norvegicus	Rattus	a6.016-M-3138		6.91	1.94	7.12	2.2	RMCA	SA
Rattus norvegicus	Rattus	91-090-M-65	f	6.81	1.69	6.71	1.99	RMCA	SA
Rattus norvegicus	Rattus	91-090-M-61	m	7	1.92	6.9	2.14	RMCA	SA
Rattus norvegicus	Rattus	a6.016-M-3136		7.19	1.95	7.46	2.1	RMCA	SA
Rattus norvegicus	Rattus	a6.016-M-1229	m	7.03	1.66	6.5	1.96	RMCA	SA
Rattus norvegicus	Rattus	91-090-M-60	f	6.91	1.85	7.6		RMCA	SA
Rattus norvegicus	Rattus	a6.016-M-3150		6.85	1.81	7.1	2.22	RMCA	SA
Rattus norvegicus	Rattus	MNHN-ZM-MO-1938-1276	m			7.07	1.95	MNHN	SA
Rattus norvegicus	Rattus	MNHN-ZM-MO-1962-1822	m	6.8	1.73	6.64	2.04	MNHN	SA
Rattus norvegicus	Rattus	MNHN-ZM-MO-1888-382	m					MNHN	SA
Rattus norvegicus	Rattus	MNHN-ZM-MO-2019-1880	m	6.76	1.96	6.61	2.19	MNHN	other
Rattus norvegicus	Rattus	MNHN-ZM-MO-2019-1881	m	6.76	1.91	6.44	2.1	MNHN	other
Rattus norvegicus	Rattus	MNHN-ZM-MO-2019-1882	m	6.96	2	6.89	2.11	MNHN	other
Rattus norvegicus	Rattus	MNHN-ZM-MO-2019-1883	m	6.95	1.97	6.52	2.05	MNHN	other
Rattus norvegicus	Rattus	MNHN-ZM-MO-2019-1885	m	7.07	1.97	7.01	2.18	MNHN	other
Rattus norvegicus	Rattus	MNHN-ZM-MO-2019-1884	m	7.51	1.97	7.36	2.11	MNHN	other
Rattus norvegicus	Rattus	MNHN-ZM-MO-2019-1886	m	7.27	1.89	6.96	2.12	MNHN	other
Rattus norvegicus	Rattus	MNHN-ZM-MO-2019-1888	f	7	1.91	6.76	1.98	MNHN	other
Rattus norvegicus	Rattus	MNHN-ZM-MO-2019-1887	m	7.05	1.9	6.85	2.09	MNHN	other
Rattus norvegicus	Rattus	MNHN-ZM-MO-2019-1889	f	6.87	1.86	6.64	2.13	MNHN	other
Rattus norvegicus	Rattus	MNHN-ZM-MO-2019-1890	f	6.81	1.84	6.88	2.11	MNHN	other
Rattus norvegicus	Rattus	MNHN-ZM-MO-2019-1891	f	7.16	2.02	7.07	2.24	MNHN	other
Rattus norvegicus	Rattus	MNHN-ZM-MO-2019-1892	m	7.11	2.01	7.34	2.21	MNHN	other
Rattus norvegicus	Rattus	MNHN-ZM-MO-2019-1893	m	7.27	1.94	7.3	2.16	MNHN	other
Rattus norvegicus	Rattus	MNHN-ZM-MO-2019-1895	m	6.86	1.91	7.12	2.14	MNHN	other
Rattus norvegicus	Rattus	MNHN-ZM-MO-2019-1894	m	7.03	1.86	7.1	2.23	MNHN	other
Rattus norvegicus	Rattus	MNHN-ZM-MO-2019-1896	f	6.83	1.8	6.88	2.1	MNHN	other
Rattus norvegicus	Rattus	MNHN-ZM-MO-2019-1897	m	7.01	1.85	7.09	2.16	MNHN	other
Rattus norvegicus	Rattus	MNHN-ZM-MO-2019-1859	f	6.78	1.76	6.73	2.1	MNHN	other
Rattus norvegicus	Rattus	MNHN-ZM-MO-2019-1902	f	7.05	1.92	6.92	2.16	MNHN	other
Rattus norvegicus	Rattus	MNHN-ZM-MO-2019-1902	m	6.99	1.92	7.33	2.16	MNHN	other
Rattus norvegicus	Rattus	MNHN-ZM-MO-2019-1900	f	6.77	1.76	6.76	2.06	MNHN	other
Rattus norvegicus	Rattus	MNHN-ZM-MO-2019-1903	m	7.12	1.88	7.55	2.18	MNHN	other
Rattus rattus	Rattus	MOZ356		6.12	1.93	5.91	1.68	IVB	other
Rattus rattus	Rattus	a6.016-M-4643		5.75	1.74	5.98	1.87	RMCA	SA
Rattus rattus	Rattus	a6.016-M-4645		5.97	1.64	6.11	1.85	RMCA	SA
Rattus rattus	Rattus	a6.016-M-4647	f	6.29	1.71	6.87	1.96	RMCA	SA
Rattus rattus	Rattus	a6.016-M-4632		5.88	1.63	6.45	1.91	RMCA	SA
Rattus rattus	Rattus	a6.016-M-4634		6.04	1.55	6.43	1.91	RMCA	SA
Rattus rattus	Rattus	a6.016-M-4636		5.89	1.51	6.07	1.82	RMCA	SA
Rattus rattus	Rattus	a6.016-M-4637		6.03	1.58	6.31	1.94	RMCA	SA
Rattus rattus	Rattus	a6.016-M-4638		5.92	1.58	6.48	1.87	RMCA	SA
Rattus rattus	Rattus	a6.016-M-4639		5.93	1.6	6.32	1.92	RMCA	SA
Rattus rattus	Rattus	a6.016-M-4626		5.98	1.58	6.42	1.82	RMCA	SA
Rattus rattus	Rattus	a6.016-M-4627		5.45	1.49	6.11	1.76	RMCA	SA
Rattus rattus	Rattus	a6.016-M-4628		5.87	1.51	6.31	1.8	RMCA	SA
Rattus rattus	Rattus	a6.016-M-4629		5.62	1.66	6.12	1.86	RMCA	SA
Rattus rattus	Rattus	a6.016-M-4630		5.7	1.53	5.96	1.82	RMCA	SA
Rattus rattus	Rattus	a6.016-M-4631		6.08	1.52	6.25	1.88	RMCA	SA
Rattus rattus	Rattus	MNHN-ZM-MO-1994-752	f			5.67	1.73	MNHN	SA
Rattus rattus	Rattus	MNHN-ZM-MO-1994-709	m	6.2	1.73	6.13	1.92	MNHN	other
Rattus rattus	Rattus	MNHN-ZM-MO-1994-685	f	6.13	1.63	6.22	1.89	MNHN	other
Rattus rattus	Rattus	MNHN-ZM-MO-1994-706	m	6.3	1.75	6.18	1.98	MNHN	other
Rattus rattus	Rattus	MNHN-ZM-MO-1994-681	f	6.27	1.7	6.05	1.89	MNHN	other
Rattus rattus	Rattus	MNHN-ZM-MO-1994-707	m	6.4	1.73	6.12	1.94	MNHN	other
Rattus rattus	Rattus	MNHN-ZM-MO-1994-705	f	5.99	1.67	6.02	1.91	MNHN	other
Rattus rattus	Rattus	MNHN-ZM-MO-1994-677	f	6.09	1.71	5.96	1.84	MNHN	other
Rattus rattus	Rattus	MNHN-ZM-MO-1981-351	m	6.18	1.58	5.97	1.83	MNHN	other
Rattus rattus	Rattus	MNHN-ZM-MO-1981-352	m	6.31	1.73	6.6	1.83	MNHN	other
Rattus rattus	Rattus	MNHN-ZM-MO-1981-370	f	6.49		6.52	2.03	MNHN	other
Rattus rattus	Rattus	MNHN-ZM-MO-1981-354	m	6.61	1.75	6.67	2.02	MNHN	other
Rattus rattus	Rattus	MNHN-ZM-MO-1981-357	f	6.19	1.63	6.14	1.93	MNHN	other
Rattus rattus	Rattus	MNHN-ZM-MO-1981-350		6.35	1.76	6.48	1.91	MNHN	other
Rattus rattus	Rattus	MNHN-ZM-MO-1981-352	m	6.35	1.75	6.49	1.9	MNHN	other
Rattus rattus	Rattus	MNHN-ZM-MO-1981-358	f	6.13	1.66	6.22	1.95	MNHN	other
Rattus rattus	Rattus	MNHN-ZM-MO-1981-353	f	6.52	1.78	6.9	1.95	MNHN	other
Rattus rattus	Rattus	MNHN-ZM-MO-1981-346	f	6.58	1.75	6.34	1.98	MNHN	other
Rhabdomys dilectus	Rhabdomys	T8x331	m	4.4	1.17	4.54	1.55	IVB	other
Rhabdomys dilectus	Rhabdomys	T8x332	m	4.43	1.26	4.26	1.5	IVB	other
Rhabdomys dilectus	Rhabdomys	KE257	m	4.7	1.28	4.64	1.59	IVB	other
Rhabdomys dilectus	Rhabdomys	T8x333	f	4.52	1.27	4.78	1.53	IVB	other
Rhabdomys dilectus	Rhabdomys	T8x334	m	4.39	1.22	4.49	1.41	IVB	other
Rhabdomys dilectus	Rhabdomys	T8x335	f	4.53	1.28	4.57	1.57	IVB	other
Rhabdomys dilectus	Rhabdomys	T8x336	f	4.52	1.25	4.67	1.63	IVB	other
Rhabdomys dilectus	Rhabdomys	T8x353	m	4.35	1.28	4.47	1.57	IVB	other
Rhabdomys dilectus	Rhabdomys	MNHN-ZM-MO-1996-566	f	4.44	1.18	4.65	1.67	MNHN	SA
Rhabdomys dilectus	Rhabdomys	MNHN-ZM-MO-1996-563	f	4.36	1.23	4.4	1.48	MNHN	SA
Rhabdomys dilectus	Rhabdomys	MNHN-ZM-MO-1996-568	m	4.43	1.19	4.79	1.52	MNHN	SA
Rhabdomys dilectus	Rhabdomys	MNHN-ZM-MO-1999-9	m	4.46	1.16	4.54	1.34	MNHN	SA
Rhabdomys dilectus	Rhabdomys	MNHN-ZM-MO-1996-564	m	4.31	1.15	4.48	1.43	MNHN	SA
Rhabdomys dilectus	Rhabdomys	MNHN-ZM-MO-1996-565	m	4.48	1.16	4.73	1.43	MNHN	SA
Rhabdomys dilectus	Rhabdomys	MNHN-ZM-MO-1996-567	m	4.53	1.26	4.67	1.49	MNHN	SA
Rhabdomys dilectus	Rhabdomys	MNHN-ZM-MO-1997-462	m	4.68	1.19	4.7	1.42	MNHN	SA
Rhabdomys dilectus	Rhabdomys	MNHN-ZM-MO-1997-466	m	4.67	1.19	4.65	1.44	MNHN	SA
Rhabdomys dilectus	Rhabdomys	MNHN-ZM-MO-1997-463	m	4.63	1.2	4.62	1.47	MNHN	SA
Rhabdomys dilectus	Rhabdomys	MNHN-ZM-MO-1997-464	f	4.52	1.12	4.63	1.4	MNHN	SA
Rhabdomys dilectus	Rhabdomys	MNHN-ZM-MO-1997-465	m	4.8	1.33	4.58	1.5	MNHN	SA
Saccostomus campestris	Saccostomus	JS097	m	4.6	1.31	4.78	1.49	IVB	other
Saccostomus campestris	Saccostomus	JS110	f	4.35	1.21	4.48	1.37	IVB	other
Saccostomus campestris	Saccostomus	JS154	f	4.59	1.36	4.81	1.46	IVB	other
Saccostomus campestris	Saccostomus	M8x0147	f	4.37	1.28	4.53	1.41	IVB	other
Saccostomus campestris	Saccostomus	MOZ310	f	4.07	1.23	4.12	1.34	IVB	other
Saccostomus campestris	Saccostomus	MOZ340	f	4.28	1.26	4.57	1.53	IVB	other
Saccostomus campestris	Saccostomus	MOS14	m	4.38	1.33	4.53	1.46	IVB	other
Saccostomus campestris	Saccostomus	TM42036	m			5.18	1.5	DNMNH	SA
Saccostomus campestris	Saccostomus	TM42040	f			5.18	1.4	DNMNH	SA
Saccostomus campestris	Saccostomus	TM42041		4.26	1.34	4.77	1.43	DNMNH	SA
Saccostomus campestris	Saccostomus	TM42035	m			5.01	1.53	DNMNH	SA
Saccostomus campestris	Saccostomus	TM42384	m	4.94	1.38	5.82	1.57	DNMNH	SA
Saccostomus campestris	Saccostomus	TM42039	f			4.8	1.35	DNMNH	SA
Saccostomus campestris	Saccostomus	TM42033	f	4.5	1.33	4.96	1.59	DNMNH	SA
Saccostomus campestris	Saccostomus	TM44298	f	4.41	1.26	4.88	1.45	DNMNH	SA
Steatomys krebsii	Steatomys	TM3791	m	3.34	1	3.59	1.21	DNMNH	SA
Steatomys krebsii	Steatomys	TM3792		3.32	1.01	3.58	1.25	DNMNH	SA
Steatomys krebsii	Steatomys	TM3790		3.38	1	3.55	1.18	DNMNH	SA
Steatomys krebsii	Steatomys	TM3787		3.25	1	3.71	1.26	DNMNH	SA
Steatomys krebsii	Steatomys	TM3789		3.42	1.03	3.65	1.26	DNMNH	SA
Steatomys pratensis	Steatomys	VM274	m	3.53	1.15	4.15	1.41	IVB	other
Steatomys pratensis	Steatomys	96-037-M-5107	m	3.48	1.11	3.92	1.36	RMCA	SA
Steatomys pratensis	Steatomys	96-037-M-5103	m	3.61	1.11	3.92	1.37	RMCA	SA
Steatomys pratensis	Steatomys	96-037-M-5108	f	3.31	1.14	3.88	1.36	RMCA	SA
Steatomys pratensis	Steatomys	96-037-M-5095	m	3.47	1.1	4.04	1.35	RMCA	SA
Steatomys pratensis	Steatomys	96.036-M-5594		3.47	1.1	3.87	1.34	RMCA	SA
Steatomys pratensis	Steatomys	96-037-M-5110	f	3.61	1.13	3.91	1.39	RMCA	SA
Steatomys pratensis	Steatomys	96-037-M-5111	m	3.31	1.06	3.73	1.27	RMCA	SA
Steatomys pratensis	Steatomys	96-037-M-5120		3.67	1.04	3.75	1.29	RMCA	SA
Steatomys pratensis	Steatomys	96-037-M-5096	m	3.27	1.05	3.72	1.26	RMCA	SA
Steatomys pratensis	Steatomys	96-037-M-5117	f	3.35	1.08	3.85	1.21	RMCA	SA
Steatomys pratensis	Steatomys	96-037-M-5116	f	3.29	1.09	3.74	1.24	RMCA	SA
Steatomys pratensis	Steatomys	96-037-M-5118	m	3.48	1	3.79	1.27	RMCA	SA
Steatomys pratensis	Steatomys	96-037-M-5097	f	3.44	1.12	4.07	1.3	RMCA	SA
Steatomys pratensis	Steatomys	96-037-M-5087	m	3.51	1.09	3.8	1.34	RMCA	SA
Steatomys pratensis	Steatomys	96-037-M-5114	f	3.7	1.13	4.11	1.43	RMCA	SA
Steatomys pratensis	Steatomys	96-037-M-5105	f	3.53	1.14	3.86	1.34	RMCA	SA
Steatomys pratensis	Steatomys	96-037-M-5121	f	3.4	1.05	3.8	1.32	RMCA	SA
Steatomys pratensis	Steatomys	a4.036-M-0592		3.14	0.93	3.33	1.12	RMCA	SA
Steatomys pratensis	Steatomys	96-037-M-5094	f	3.31	1.04	3.76	1.2	RMCA	SA
Steatomys pratensis	Steatomys	96-037-M-5126	f	3.69	1.02	3.94	1.33	RMCA	SA
Steatomys pratensis	Steatomys	96-037-M-5092	f	3.7	1.13	3.87	1.34	RMCA	SA
Steatomys pratensis	Steatomys	96-037-M-5104	m	3.51	1.12	3.71	1.31	RMCA	SA
Steatomys pratensis	Steatomys	MNHN-ZM-MO-1897-642	m	3.52	1.03	3.99	1.3	MNHN	SA
Steatomys sp.	Steatomys	TM3458		3.39	1.05	3.85	1.25	DNMNH	other
Thallomys nigricauda	Thallomys	MNHN-ZM-MO-1958-623		5.98	1.56	6.1	1.71	MNHN	SA
Thallomys nigricauda	Thallomys	MNHN-ZM-MO-1958-625	m	5.91	1.45	6.26	1.7	MNHN	SA
Thallomys nigricauda	Thallomys	MNHN-ZM-MO-1958-626	f	5.86	1.45	6.2	1.73	MNHN	SA
Thallomys nigricauda	Thallomys	MNHN-ZM-MO-1958-627		5.86	1.41	6.05	1.68	MNHN	SA
Thallomys nigricauda	Thallomys	MNHN-ZM-MO-1958-628		5.8	1.46	6.15	1.66	MNHN	SA
Thallomys nigricauda	Thallomys	MNHN-ZM-MO-1958-630	m	5.79	1.5	6.04	1.69	MNHN	SA
Thallomys nigricauda	Thallomys	MNHN-ZM-MO-1958-632	f	5.87	1.48	5.9	1.78	MNHN	SA
Thallomys nigricauda	Thallomys	MNHN-ZM-MO-1962-1124	f	5.72	1.32	5.56	1.64	MNHN	SA
Thallomys nigricauda	Thallomys	MNHN-ZM-MO-1960-3794	f	5.81	1.45	5.77	1.72	MNHN	SA
Thallomys paedulcus	Thallomys	MNHN-ZM-MO-1990-333	f	5.05	1.35	4.9	1.57	MNHN	SA
Thallomys paedulcus	Thallomys	MNHN-ZM-MO-1977-22	m	5.47	1.4	5.45	1.68	MNHN	SA
Thallomys paedulcus	Thallomys	MNHN-ZM-MO-1977-23	m	5.51	1.48	5.36	1.58	MNHN	SA
Thallomys paedulcus	Thallomys	MNHN-ZM-MO-1977-24	f	5.49	1.42	5.47	1.6	MNHN	SA
Thallomys paedulcus	Thallomys	MNHN-ZM-MO-1974-81	f	4.77	1.23	4.86	1.38	MNHN	SA
Thallomys sp.	Thallomys	TM30229	f	4.96	1.26	5.1	1.53	DNMNH	SA
Thallomys sp.	Thallomys	TM30233	f	5.07	1.32	5.28	1.61	DNMNH	SA
Thallomys sp.	Thallomys	TM30251	m	4.6	1.22	4.75	1.44	DNMNH	SA
Thallomys sp.	Thallomys	TM30245	f	4.82	1.29	5.11	1.46	DNMNH	SA
Thallomys sp.	Thallomys	TM30244	f	4.85	1.25	4.91	1.49	DNMNH	SA
Thallomys sp.	Thallomys	TM30256	f	4.82	1.19	4.91	1.38	DNMNH	SA
Thallomys sp.	Thallomys	TM30236	f	4.58	1.19	4.7	1.43	DNMNH	SA
Thryonomys gregorianus	Thryonomys	TM1013	m	18.3	4.44	15.08	5.32	DNMNH	SA
Thryonomys gregorianus	Thryonomys	TM9290	f	17.83	4.37	15.59	5.34	DNMNH	SA
Thryonomys swinderianus	Thryonomys	RG 20843		23.07	5.52	19.53	6.52	RMCA	SA
Thryonomys swinderianus	Thryonomys	RG 15176		21.78	5.74	19.52	6.8	RMCA	SA
Thryonomys swinderianus	Thryonomys	RG16373		23.73	6.37	19.21	6.22	RMCA	SA
Thryonomys swinderianus	Thryonomys	TM24610	m	21.85	8.09	19.92	8.72	DNMNH	SA
Thryonomys swinderianus	Thryonomys	TM19707		22.75	5.84	18.56	6.89	DNMNH	SA
Thryonomys swinderianus	Thryonomys	TM7434	m	21.67	6.21	18.1	7.35	DNMNH	SA
Thryonomys swinderianus	Thryonomys	TM758	m	22.9	6.58	18.3	9.31	DNMNH	SA
Thryonomys swinderianus	Thryonomys	TM7433		22.17	5.31	18.45	6.48	DNMNH	SA
Thryonomys swinderianus	Thryonomys	TM621		22.16	5.77	19.26	7.17	DNMNH	SA
Thryonomys swinderianus	Thryonomys	TM19706	f	23.34	6.11	19.83	7.39	DNMNH	SA
Thryonomys swinderianus	Thryonomys	TM24854		22.75	5.53	20.25	7.8	DNMNH	SA
Thryonomys swinderianus	Thryonomys	TM?	m	23.3	5.42	20.12	7.12	DNMNH	SA
Thryonomys swinderianus	Thryonomys	BP141322			4.45	20.59	5.82	ESI	SA
Zelotomys woosnami	Zelotomys	TM35175	m	4.96	1.45	4.93	1.72	DNMNH	SA
Zelotomys woosnami	Zelotomys	TM6413		5.04	1.41	5.65	1.8	DNMNH	SA
Zelotomys woosnami	Zelotomys	TM37807		5.02	1.31	5.13	1.71	DNMNH	SA
Zelotomys woosnami	Zelotomys	TM37801		5.31	1.43	5.62	1.9	DNMNH	SA
Zelotomys woosnami	Zelotomys	TM37802		5.01	1.35	5.5	1.79	DNMNH	SA
Zelotomys woosnami	Zelotomys	TM37804		5.25	1.46	5.51	1.83	DNMNH	SA
Zelotomys woosnami	Zelotomys	TM28450		5.1	1.32	5.07	1.66	DNMNH	SA
Zelotomys woosnami	Zelotomys	TM28177		5.24	1.5	5.37	1.83	DNMNH	SA
Zelotomys woosnami	Zelotomys	TM28176	f	5.08	1.38	5.13	1.74	DNMNH	SA
Zelotomys woosnami	Zelotomys	TM25421		5.08	1.44	5.32	1.76	DNMNH	SA
